# Supplementary material for: Gsmodutils: a python based framework for test-driven genome scale metabolic model development
Source: Bioinformatics. 2019 Feb 13;35(18):3397–403. doi: 10.1093/bioinformatics/btz088 (PMC6748746; doi:10.1093/bioinformatics/btz088)
Supplement: btz088_Supplementary_File [file btz088_supplementary_file.zip]

Archive with 172 entries (97 files):
- clau_upload/
- clau_upload/metaclau.json
- clau_upload/requirements.txt
- clau_upload/GPRs.json
- clau_upload/.git/
- clau_upload/.git/objects/
- clau_upload/.git/objects/cc/
- clau_upload/.git/objects/cc/a5a86f07f2a34cea4449f3e4be30e2c00c0c5d
- clau_upload/.git/objects/0f/
- clau_upload/.git/objects/0f/57ca08a5bc0fac4af3fb962de45be61b47161e
- clau_upload/.git/objects/29/
- clau_upload/.git/objects/29/12c6c4919531cace7c04766d85c506d004d2aa
- clau_upload/.git/objects/07/
- clau_upload/.git/objects/07/639b412c224e7daed093c932b0345d45ede8e8
- clau_upload/.git/objects/f4/
- clau_upload/.git/objects/f4/cab48681454e0b73cbd8672fb51d844338ef23
- clau_upload/.git/objects/11/
- clau_upload/.git/objects/11/f42fa53585f4bbf3e79c28a3382e8c674c65a1
- clau_upload/.git/objects/15/
- clau_upload/.git/objects/15/65f14067e1e529a7bef46e28f72ce9e276ac9c
- clau_upload/.git/objects/3c/
- clau_upload/.git/objects/3c/204f247a8aa8422d6b6eabc8212001a5b5e147
- clau_upload/.git/objects/f8/
- clau_upload/.git/objects/f8/d42c55424fd041a1ba83139eef9ef63cf3a35b
- clau_upload/.git/objects/ec/
- clau_upload/.git/objects/ec/94fdd4a86f16e254c3599019a6bcf166448377
- clau_upload/.git/objects/3b/
- clau_upload/.git/objects/3b/83ee7f0811d91629be886950f67d21212583bf
- clau_upload/.git/objects/8b/
- clau_upload/.git/objects/8b/724d614d9aa8b4ccbcd7ecf40b16041f67491b
- clau_upload/.git/objects/71/
- clau_upload/.git/objects/71/39d60e37e60cef9b84495579a14eb632901273
- clau_upload/.git/objects/2f/
- clau_upload/.git/objects/2f/43aeed296a7cc37185589a84e25deff6c0e58a
- clau_upload/.git/objects/5e/
- clau_upload/.git/objects/5e/db057c51bc362082ae6d36230823bc6a8f46d7
- clau_upload/.git/objects/51/
- clau_upload/.git/objects/51/63054d0c9933f6cacb0ce5f24a9ee73687a0c2
- clau_upload/.git/objects/7d/
- clau_upload/.git/objects/7d/b2c599a84edb1ea71a2ca41ff7421b4c508512
- clau_upload/.git/objects/36/
- clau_upload/.git/objects/36/0249811500779942b4340a041bf9d3cd755ce8
- clau_upload/.git/objects/84/
- clau_upload/.git/objects/84/d246d16fcc4a1fbec7bc4a61bd05b8aaa855ea
- clau_upload/.git/objects/6e/
- clau_upload/.git/objects/6e/771c1ee9d6c56ffda0ae78c0fe1fb5104ecba6
- clau_upload/.git/objects/5d/
- clau_upload/.git/objects/5d/a0865df85c8f7ad8c5320b555a6376ae63571c
- clau_upload/.git/objects/21/
- clau_upload/.git/objects/21/3a79ad801c02b3f9bb79cbe76fef045c5acab8
- clau_upload/.git/objects/d4/
- clau_upload/.git/objects/d4/5ef731c751d065c79b856599fe52b21012efb0
- clau_upload/.git/objects/9e/
- clau_upload/.git/objects/9e/1f8f15c9c9c992857bf327ebe456d16d4816df
- clau_upload/.git/objects/c0/
- clau_upload/.git/objects/c0/cfc81c2b8544e5b618a1c36ea716f47854d2fb
- clau_upload/.git/objects/c0/57fa521264eb99c344c54d926d586444aeca64
- clau_upload/.git/objects/ac/
- clau_upload/.git/objects/ac/696c4275bef49ed891bbbdb0c09b73f9359e9b
- clau_upload/.git/objects/info/
- clau_upload/.git/objects/b4/
- clau_upload/.git/objects/b4/b42b8940527bc845cb6735b29b1b67877cd691
- clau_upload/.git/objects/61/
- clau_upload/.git/objects/61/c75f3956cea148bca8d9bf683be94a1b9690bb
- clau_upload/.git/objects/77/
- clau_upload/.git/objects/77/e8604bdb8af0ba0f25e0eeb634d9aa0293cb60
- clau_upload/.git/objects/93/
- clau_upload/.git/objects/93/1fb9d76760e16bf6f743d17a8dfce5f49be296
- clau_upload/.git/objects/b9/
- clau_upload/.git/objects/b9/4b206c708773e57cee5579b6e2800121294201
- clau_upload/.git/objects/c5/
- clau_upload/.git/objects/c5/3dc5bae5eaa6d39ae08b2b66012679f9b36d5f
- clau_upload/.git/objects/pack/
- clau_upload/.git/objects/pack/pack-d20742556a037f330216db17f56fe2d802926ad1.idx
- clau_upload/.git/objects/pack/pack-d20742556a037f330216db17f56fe2d802926ad1.pack
- clau_upload/.git/objects/58/
- clau_upload/.git/objects/58/12bc81616aa5acbeb95f53ff276e3f5740e435
- clau_upload/.git/objects/52/
- clau_upload/.git/objects/52/b5884f30b75d321b53c933692474756fda2061
- clau_upload/.git/objects/19/
- clau_upload/.git/objects/19/9ca063ac926774562263148d34767cd3cf1d03
- clau_upload/.git/objects/b8/
- clau_upload/.git/objects/b8/8c4cabb9230dfb42f9aab8c67c8b5e1152d3fc
- clau_upload/.git/objects/81/
- clau_upload/.git/objects/81/c941be68f822b7f514677f07c011ee7815bce4
- clau_upload/.git/objects/31/
- clau_upload/.git/objects/31/fda51bed6ed8be9d1b0629284cf4313da38a12
- clau_upload/.git/objects/31/44252cadb7ef394d4763ea02caec903c5f6a9d
- clau_upload/.git/objects/38/
- clau_upload/.git/objects/38/27eefbfa6b6c9a79acd6c98a3605293f86eaa0
- clau_upload/.git/objects/38/2a7ca3b0c518d1ffb7c1734734b4df23adc593
- clau_upload/.git/objects/d0/
- clau_upload/.git/objects/d0/dd774af0fc26c2f64adb707a99306307cf72e0
- clau_upload/.git/objects/fc/
- clau_upload/.git/objects/fc/530478d2d317deb6d8ebbd0e58975d619c4b26
- clau_upload/.git/objects/0b/
- clau_upload/.git/objects/0b/e2618975b76d5e56143cb065678466a23b87e9
- clau_upload/.git/objects/0b/69b40aa7e4b78dcb5232353e6e563e4f552248
- clau_upload/.git/objects/f0/
- clau_upload/.git/objects/f0/5ec036bc17a9c1b5b8792ff55271c734c91371
- clau_upload/.git/objects/44/
- clau_upload/.git/objects/44/002fc1a2de2525e066548c02ce94904d67d69d
- clau_upload/.git/objects/4d/
- clau_upload/.git/objects/4d/111daa34b2be2598a885105bd2b335430d8573
- clau_upload/.git/objects/4d/014b030ef80250bfaf3a5e173ee9237491d3a6
- clau_upload/.git/objects/e8/
- clau_upload/.git/objects/e8/e42dab9f1ea7a131b1362a16da9cddf680ee94
- clau_upload/.git/objects/30/
- clau_upload/.git/objects/30/2f08520b52d129d399be6d920f0a7588345f75
- clau_upload/.git/objects/83/
- clau_upload/.git/objects/83/1ba6ef8f3cf2dd075a74ad4c7b47434d0c4507
- clau_upload/.git/objects/87/
- clau_upload/.git/objects/87/1551b26e54bc84914e6819db1158b4bc615c07
- clau_upload/.git/objects/f9/
- clau_upload/.git/objects/f9/730f0039b075dd85d174130e38fc05a8991cfc
- clau_upload/.git/objects/f6/
- clau_upload/.git/objects/f6/6cfe24478e831f6aa58aeb0e79aded947c0143
- clau_upload/.git/objects/42/
- clau_upload/.git/objects/42/462d25a1bd06e10ba1dc1699086954f3742c6f
- clau_upload/.git/objects/aa/
- clau_upload/.git/objects/aa/0fc50dafe7aa0e8cc4740757216b67cbcde04e
- clau_upload/.git/objects/72/
- clau_upload/.git/objects/72/3444bea0cc6b88589052964da314373a06f19d
- clau_upload/.git/objects/a4/
- clau_upload/.git/objects/a4/75cba79c3e29fedc4dbdee9e7aec744f40492b
- clau_upload/.git/config
- clau_upload/.git/branches/
- clau_upload/.git/packed-refs
- clau_upload/.git/logs/
- clau_upload/.git/logs/refs/
- clau_upload/.git/logs/refs/remotes/
- clau_upload/.git/logs/refs/remotes/origin/
- clau_upload/.git/logs/refs/remotes/origin/HEAD
- clau_upload/.git/logs/refs/heads/
- clau_upload/.git/logs/refs/heads/master
- clau_upload/.git/logs/HEAD
- clau_upload/.git/refs/
- clau_upload/.git/refs/remotes/
- clau_upload/.git/refs/remotes/origin/
- clau_upload/.git/refs/remotes/origin/HEAD
- clau_upload/.git/refs/tags/
- clau_upload/.git/refs/heads/
- clau_upload/.git/refs/heads/master
- clau_upload/.git/description
- clau_upload/.git/info/
- clau_upload/.git/info/exclude
- clau_upload/.git/HEAD
- clau_upload/.git/hooks/
- clau_upload/.git/hooks/prepare-commit-msg.sample
- clau_upload/.git/hooks/pre-commit.sample
- clau_upload/.git/hooks/pre-push.sample
- clau_upload/.git/hooks/fsmonitor-watchman.sample
- clau_upload/.git/hooks/commit-msg.sample
- clau_upload/.git/hooks/pre-applypatch.sample
- clau_upload/.git/hooks/pre-rebase.sample
- clau_upload/.git/hooks/post-update.sample
- clau_upload/.git/hooks/update.sample
- clau_upload/.git/hooks/pre-receive.sample
- clau_upload/.git/hooks/applypatch-msg.sample
- clau_upload/.git/index
- clau_upload/model_conditions.json
- clau_upload/tests/
- clau_upload/tests/test_defaults.py
- clau_upload/reacs_for_min.json
- clau_upload/essential_singles.json
- clau_upload/.gsmod_project.json
- clau_upload/model_analyses.ipynb
- clau_upload/designs/
- clau_upload/designs/design_fluxm.py
- clau_upload/Dockerfile
- clau_upload/model_tests.ipynb
- clau_upload/README.md
