# Supplementary material for: Gsmodutils: a python based framework for test-driven genome scale metabolic model development
Source: Bioinformatics. 2019 Feb 13;35(18):3397–403. doi: 10.1093/bioinformatics/btz088 (PMC6748746; doi:10.1093/bioinformatics/btz088)
Supplement: btz088_Supplementary_File [file btz088_supplementary_file.zip › clau_upload/metaclau.json]

{
    "compartments": {
        "": ""
    },
    "genes": [
        {
            "id": "CLAU_2368",
            "name": ""
        },
        {
            "id": "CLAU_1254",
            "name": ""
        },
        {
            "id": "CLAU_3064",
            "name": ""
        },
        {
            "id": "CLAU_2625",
            "name": ""
        },
        {
            "id": "CLAU_3602",
            "name": ""
        },
        {
            "id": "CLAU_1684",
            "name": ""
        },
        {
            "id": "CLAU_3603",
            "name": ""
        },
        {
            "id": "CLAU_0094",
            "name": ""
        },
        {
            "id": "CLAU_3241",
            "name": ""
        },
        {
            "id": "CLAU_0092",
            "name": ""
        },
        {
            "id": "CLAU_0093",
            "name": ""
        },
        {
            "id": "CLAU_3239",
            "name": ""
        },
        {
            "id": "CLAU_3240",
            "name": ""
        },
        {
            "id": "CLAU_2922",
            "name": ""
        },
        {
            "id": "CLAU_1577",
            "name": ""
        },
        {
            "id": "CLAU_1579",
            "name": ""
        },
        {
            "id": "CLAU_2924",
            "name": ""
        },
        {
            "id": "CLAU_1568",
            "name": ""
        },
        {
            "id": "CLAU_1566",
            "name": ""
        },
        {
            "id": "CLAU_1570",
            "name": ""
        },
        {
            "id": "CLAU_1578",
            "name": ""
        },
        {
            "id": "CLAU_2923",
            "name": ""
        },
        {
            "id": "CLAU_1561",
            "name": ""
        },
        {
            "id": "CLAU_1569",
            "name": ""
        },
        {
            "id": "CLAU_1564",
            "name": ""
        },
        {
            "id": "CLAU_0224",
            "name": ""
        },
        {
            "id": "CLAU_1144",
            "name": ""
        },
        {
            "id": "CLAU_0642",
            "name": ""
        },
        {
            "id": "CLAU_1763",
            "name": ""
        },
        {
            "id": "CLAU_0472",
            "name": ""
        },
        {
            "id": "CLAU_2549",
            "name": ""
        },
        {
            "id": "CLAU_2568",
            "name": ""
        },
        {
            "id": "CLAU_3908",
            "name": ""
        },
        {
            "id": "CLAU_3907",
            "name": ""
        },
        {
            "id": "CLAU_1189",
            "name": ""
        },
        {
            "id": "CLAU_3514",
            "name": ""
        },
        {
            "id": "CLAU_3655",
            "name": ""
        },
        {
            "id": "CLAU_1766",
            "name": ""
        },
        {
            "id": "CLAU_2382",
            "name": ""
        },
        {
            "id": "CLAU_1794",
            "name": ""
        },
        {
            "id": "CLAU_3861",
            "name": ""
        },
        {
            "id": "CLAU_1460",
            "name": ""
        },
        {
            "id": "CLAU_0030",
            "name": ""
        },
        {
            "id": "CLAU_1764",
            "name": ""
        },
        {
            "id": "CLAU_1040",
            "name": ""
        },
        {
            "id": "CLAU_3196",
            "name": ""
        },
        {
            "id": "CLAU_3656",
            "name": ""
        },
        {
            "id": "CLAU_0089",
            "name": ""
        },
        {
            "id": "CLAU_0099",
            "name": ""
        },
        {
            "id": "CLAU_2920",
            "name": ""
        },
        {
            "id": "CLAU_2919",
            "name": ""
        },
        {
            "id": "CLAU_0567",
            "name": ""
        },
        {
            "id": "CLAU_2445",
            "name": ""
        },
        {
            "id": "CLAU_2444",
            "name": ""
        },
        {
            "id": "CLAU_0568",
            "name": ""
        },
        {
            "id": "CLAU_2567",
            "name": ""
        },
        {
            "id": "CLAU_2548",
            "name": ""
        },
        {
            "id": "CLAU_2358",
            "name": ""
        },
        {
            "id": "CLAU_0629",
            "name": ""
        },
        {
            "id": "CLAU_3181",
            "name": ""
        },
        {
            "id": "CLAU_3178",
            "name": ""
        },
        {
            "id": "CLAU_2720",
            "name": ""
        },
        {
            "id": "CLAU_3480",
            "name": ""
        },
        {
            "id": "CLAU_2719",
            "name": ""
        },
        {
            "id": "CLAU_2717",
            "name": ""
        },
        {
            "id": "CLAU_3481",
            "name": ""
        },
        {
            "id": "CLAU_2721",
            "name": ""
        },
        {
            "id": "CLAU_2718",
            "name": ""
        },
        {
            "id": "CLAU_3482",
            "name": ""
        },
        {
            "id": "CLAU_2279",
            "name": ""
        },
        {
            "id": "CLAU_3082",
            "name": ""
        },
        {
            "id": "CLAU_0081",
            "name": ""
        },
        {
            "id": "CLAU_2907",
            "name": ""
        },
        {
            "id": "CLAU_0419",
            "name": ""
        },
        {
            "id": "CLAU_3759",
            "name": ""
        },
        {
            "id": "CLAU_0429",
            "name": ""
        },
        {
            "id": "CLAU_2882",
            "name": ""
        },
        {
            "id": "CLAU_0458",
            "name": ""
        },
        {
            "id": "CLAU_2712",
            "name": ""
        },
        {
            "id": "CLAU_1539",
            "name": ""
        },
        {
            "id": "CLAU_0080",
            "name": ""
        },
        {
            "id": "CLAU_0590",
            "name": ""
        },
        {
            "id": "CLAU_2713",
            "name": ""
        },
        {
            "id": "CLAU_3563",
            "name": ""
        },
        {
            "id": "CLAU_0451",
            "name": ""
        },
        {
            "id": "CLAU_0997",
            "name": ""
        },
        {
            "id": "CLAU_1560",
            "name": ""
        },
        {
            "id": "CLAU_1282",
            "name": ""
        },
        {
            "id": "CLAU_2189",
            "name": ""
        },
        {
            "id": "CLAU_2502",
            "name": ""
        },
        {
            "id": "CLAU_2506",
            "name": ""
        },
        {
            "id": "CLAU_0399",
            "name": ""
        },
        {
            "id": "CLAU_2505",
            "name": ""
        },
        {
            "id": "CLAU_0397",
            "name": ""
        },
        {
            "id": "CLAU_0398",
            "name": ""
        },
        {
            "id": "CLAU_2331",
            "name": ""
        },
        {
            "id": "CLAU_3612",
            "name": ""
        },
        {
            "id": "CLAU_1468",
            "name": ""
        },
        {
            "id": "CLAU_3611",
            "name": ""
        },
        {
            "id": "CLAU_1469",
            "name": ""
        },
        {
            "id": "CLAU_0401",
            "name": ""
        },
        {
            "id": "CLAU_2300",
            "name": ""
        },
        {
            "id": "CLAU_1567",
            "name": ""
        },
        {
            "id": "CLAU_1186",
            "name": ""
        },
        {
            "id": "CLAU_1187",
            "name": ""
        },
        {
            "id": "CLAU_0064",
            "name": ""
        },
        {
            "id": "CLAU_2419",
            "name": ""
        },
        {
            "id": "CLAU_1851",
            "name": ""
        },
        {
            "id": "CLAU_1853",
            "name": ""
        },
        {
            "id": "CLAU_1016",
            "name": ""
        },
        {
            "id": "CLAU_1852",
            "name": ""
        },
        {
            "id": "CLAU_0578",
            "name": ""
        },
        {
            "id": "CLAU_1015",
            "name": ""
        },
        {
            "id": "CLAU_0579",
            "name": ""
        },
        {
            "id": "CLAU_1017",
            "name": ""
        },
        {
            "id": "CLAU_2417",
            "name": ""
        },
        {
            "id": "CLAU_0580",
            "name": ""
        },
        {
            "id": "CLAU_2418",
            "name": ""
        },
        {
            "id": "CLAU_1748",
            "name": ""
        },
        {
            "id": "CLAU_2921",
            "name": ""
        },
        {
            "id": "CLAU_2674",
            "name": ""
        },
        {
            "id": "CLAU_3616",
            "name": ""
        },
        {
            "id": "CLAU_3617",
            "name": ""
        },
        {
            "id": "CLAU_1740",
            "name": ""
        },
        {
            "id": "CLAU_1738",
            "name": ""
        },
        {
            "id": "CLAU_1742",
            "name": ""
        },
        {
            "id": "CLAU_1739",
            "name": ""
        },
        {
            "id": "CLAU_2458",
            "name": ""
        },
        {
            "id": "CLAU_1279",
            "name": ""
        },
        {
            "id": "CLAU_0239",
            "name": ""
        },
        {
            "id": "CLAU_0594",
            "name": ""
        },
        {
            "id": "CLAU_0422",
            "name": ""
        },
        {
            "id": "CLAU_0423",
            "name": ""
        },
        {
            "id": "CLAU_0421",
            "name": ""
        },
        {
            "id": "CLAU_0595",
            "name": ""
        },
        {
            "id": "CLAU_3017",
            "name": ""
        },
        {
            "id": "CLAU_2729",
            "name": ""
        },
        {
            "id": "CLAU_1441",
            "name": ""
        },
        {
            "id": "CLAU_1440",
            "name": ""
        },
        {
            "id": "CLAU_3541",
            "name": ""
        },
        {
            "id": "CLAU_2678",
            "name": ""
        },
        {
            "id": "CLAU_3546",
            "name": ""
        },
        {
            "id": "CLAU_3545",
            "name": ""
        },
        {
            "id": "CLAU_0441",
            "name": ""
        },
        {
            "id": "CLAU_0658",
            "name": ""
        },
        {
            "id": "CLAU_0955",
            "name": ""
        },
        {
            "id": "CLAU_2359",
            "name": ""
        },
        {
            "id": "CLAU_3123",
            "name": ""
        },
        {
            "id": "CLAU_0628",
            "name": ""
        },
        {
            "id": "CLAU_0125",
            "name": ""
        },
        {
            "id": "CLAU_2947",
            "name": ""
        },
        {
            "id": "CLAU_0896",
            "name": ""
        },
        {
            "id": "CLAU_3847",
            "name": ""
        },
        {
            "id": "CLAU_3846",
            "name": ""
        },
        {
            "id": "CLAU_0593",
            "name": ""
        },
        {
            "id": "CLAU_2308",
            "name": ""
        },
        {
            "id": "CLAU_3171",
            "name": ""
        },
        {
            "id": "CLAU_3358",
            "name": ""
        },
        {
            "id": "CLAU_0784",
            "name": ""
        },
        {
            "id": "CLAU_2788",
            "name": ""
        },
        {
            "id": "CLAU_3174",
            "name": ""
        },
        {
            "id": "CLAU_3175",
            "name": ""
        },
        {
            "id": "CLAU_0653",
            "name": ""
        },
        {
            "id": "CLAU_0651",
            "name": ""
        },
        {
            "id": "CLAU_0652",
            "name": ""
        },
        {
            "id": "CLAU_1179",
            "name": ""
        },
        {
            "id": "CLAU_1834",
            "name": ""
        },
        {
            "id": "CLAU_0117",
            "name": ""
        },
        {
            "id": "CLAU_3543",
            "name": ""
        },
        {
            "id": "CLAU_1726",
            "name": ""
        },
        {
            "id": "CLAU_2673",
            "name": ""
        },
        {
            "id": "CLAU_2240",
            "name": ""
        },
        {
            "id": "CLAU_1743",
            "name": ""
        },
        {
            "id": "CLAU_2546",
            "name": ""
        },
        {
            "id": "CLAU_2565",
            "name": ""
        },
        {
            "id": "CLAU_3333",
            "name": ""
        },
        {
            "id": "CLAU_2472",
            "name": ""
        },
        {
            "id": "CLAU_0207",
            "name": ""
        },
        {
            "id": "CLAU_0901",
            "name": ""
        },
        {
            "id": "CLAU_1310",
            "name": ""
        },
        {
            "id": "CLAU_1188",
            "name": ""
        },
        {
            "id": "CLAU_1991",
            "name": ""
        },
        {
            "id": "CLAU_1993",
            "name": ""
        },
        {
            "id": "CLAU_1992",
            "name": ""
        },
        {
            "id": "CLAU_1995",
            "name": ""
        },
        {
            "id": "CLAU_2180",
            "name": ""
        },
        {
            "id": "CLAU_2182",
            "name": ""
        },
        {
            "id": "CLAU_3906",
            "name": ""
        },
        {
            "id": "CLAU_2179",
            "name": ""
        },
        {
            "id": "CLAU_2181",
            "name": ""
        },
        {
            "id": "CLAU_3909",
            "name": ""
        },
        {
            "id": "CLAU_1092",
            "name": ""
        },
        {
            "id": "CLAU_2926",
            "name": ""
        },
        {
            "id": "CLAU_1869",
            "name": ""
        },
        {
            "id": "CLAU_0319",
            "name": ""
        },
        {
            "id": "CLAU_0824",
            "name": ""
        },
        {
            "id": "CLAU_1093",
            "name": ""
        },
        {
            "id": "CLAU_0825",
            "name": ""
        },
        {
            "id": "CLAU_1868",
            "name": ""
        },
        {
            "id": "CLAU_0477",
            "name": ""
        },
        {
            "id": "CLAU_2292",
            "name": ""
        },
        {
            "id": "CLAU_2289",
            "name": ""
        },
        {
            "id": "CLAU_2291",
            "name": ""
        },
        {
            "id": "CLAU_2288",
            "name": ""
        },
        {
            "id": "CLAU_2294",
            "name": ""
        },
        {
            "id": "CLAU_2287",
            "name": ""
        },
        {
            "id": "CLAU_2285",
            "name": ""
        },
        {
            "id": "CLAU_2290",
            "name": ""
        },
        {
            "id": "CLAU_2286",
            "name": ""
        },
        {
            "id": "CLAU_1752",
            "name": ""
        },
        {
            "id": "CLAU_1754",
            "name": ""
        },
        {
            "id": "CLAU_1753",
            "name": ""
        },
        {
            "id": "CLAU_1878",
            "name": ""
        },
        {
            "id": "CLAU_1574",
            "name": ""
        },
        {
            "id": "CLAU_1575",
            "name": ""
        },
        {
            "id": "CLAU_2699",
            "name": ""
        },
        {
            "id": "CLAU_3021",
            "name": ""
        },
        {
            "id": "CLAU_1714",
            "name": ""
        },
        {
            "id": "CLAU_3339",
            "name": ""
        },
        {
            "id": "CLAU_1694",
            "name": ""
        },
        {
            "id": "CLAU_0120",
            "name": ""
        },
        {
            "id": "CLAU_0119",
            "name": ""
        },
        {
            "id": "CLAU_0388",
            "name": ""
        },
        {
            "id": "CLAU_1080",
            "name": ""
        },
        {
            "id": "CLAU_1079",
            "name": ""
        },
        {
            "id": "CLAU_1783",
            "name": ""
        },
        {
            "id": "CLAU_1772",
            "name": ""
        },
        {
            "id": "CLAU_3204",
            "name": ""
        },
        {
            "id": "CLAU_1854",
            "name": ""
        },
        {
            "id": "CLAU_1855",
            "name": ""
        },
        {
            "id": "CLAU_2012",
            "name": ""
        },
        {
            "id": "CLAU_3758",
            "name": ""
        },
        {
            "id": "CLAU_0727",
            "name": ""
        },
        {
            "id": "CLAU_1529",
            "name": ""
        },
        {
            "id": "CLAU_2557",
            "name": ""
        },
        {
            "id": "CLAU_1757",
            "name": ""
        },
        {
            "id": "CLAU_2267",
            "name": ""
        },
        {
            "id": "CLAU_3787",
            "name": ""
        },
        {
            "id": "CLAU_1758",
            "name": ""
        },
        {
            "id": "CLAU_0708",
            "name": ""
        },
        {
            "id": "CLAU_0686",
            "name": ""
        },
        {
            "id": "CLAU_2550",
            "name": ""
        },
        {
            "id": "CLAU_2569",
            "name": ""
        },
        {
            "id": "CLAU_1719",
            "name": ""
        },
        {
            "id": "CLAU_2489",
            "name": ""
        },
        {
            "id": "CLAU_1864",
            "name": ""
        },
        {
            "id": "CLAU_1612",
            "name": ""
        },
        {
            "id": "CLAU_2235",
            "name": ""
        },
        {
            "id": "CLAU_1843",
            "name": ""
        },
        {
            "id": "CLAU_2510",
            "name": ""
        },
        {
            "id": "CLAU_2509",
            "name": ""
        },
        {
            "id": "CLAU_2766",
            "name": ""
        },
        {
            "id": "CLAU_0149",
            "name": ""
        },
        {
            "id": "CLAU_3950",
            "name": ""
        },
        {
            "id": "CLAU_0189",
            "name": ""
        },
        {
            "id": "CLAU_1329",
            "name": ""
        },
        {
            "id": "CLAU_2771",
            "name": ""
        },
        {
            "id": "CLAU_0196",
            "name": ""
        },
        {
            "id": "CLAU_0135",
            "name": ""
        },
        {
            "id": "CLAU_1001",
            "name": ""
        },
        {
            "id": "CLAU_0136",
            "name": ""
        },
        {
            "id": "CLAU_0183",
            "name": ""
        },
        {
            "id": "CLAU_3949",
            "name": ""
        },
        {
            "id": "CLAU_0146",
            "name": ""
        },
        {
            "id": "CLAU_0184",
            "name": ""
        },
        {
            "id": "CLAU_3148",
            "name": ""
        },
        {
            "id": "CLAU_3144",
            "name": ""
        },
        {
            "id": "CLAU_3146",
            "name": ""
        },
        {
            "id": "CLAU_3145",
            "name": ""
        },
        {
            "id": "CLAU_3149",
            "name": ""
        },
        {
            "id": "CLAU_3147",
            "name": ""
        },
        {
            "id": "CLAU_0799",
            "name": ""
        },
        {
            "id": "CLAU_2645",
            "name": ""
        },
        {
            "id": "CLAU_0126",
            "name": ""
        },
        {
            "id": "CLAU_0330",
            "name": ""
        },
        {
            "id": "CLAU_0328",
            "name": ""
        },
        {
            "id": "CLAU_0996",
            "name": ""
        },
        {
            "id": "CLAU_1990",
            "name": ""
        },
        {
            "id": "CLAU_3166",
            "name": ""
        },
        {
            "id": "CLAU_2158",
            "name": ""
        },
        {
            "id": "CLAU_1027",
            "name": ""
        },
        {
            "id": "CLAU_1138",
            "name": ""
        },
        {
            "id": "CLAU_1205",
            "name": ""
        },
        {
            "id": "CLAU_3170",
            "name": ""
        },
        {
            "id": "CLAU_1332",
            "name": ""
        },
        {
            "id": "CLAU_2282",
            "name": ""
        },
        {
            "id": "CLAU_2283",
            "name": ""
        },
        {
            "id": "CLAU_2031",
            "name": ""
        },
        {
            "id": "CLAU_0430",
            "name": ""
        },
        {
            "id": "CLAU_2941",
            "name": ""
        },
        {
            "id": "CLAU_0569",
            "name": ""
        },
        {
            "id": "CLAU_1572",
            "name": ""
        },
        {
            "id": "CLAU_1573",
            "name": ""
        },
        {
            "id": "CLAU_3424",
            "name": ""
        },
        {
            "id": "CLAU_0229",
            "name": ""
        },
        {
            "id": "CLAU_3084",
            "name": ""
        },
        {
            "id": "CLAU_1220",
            "name": ""
        },
        {
            "id": "CLAU_3619",
            "name": ""
        },
        {
            "id": "CLAU_2448",
            "name": ""
        },
        {
            "id": "CLAU_1164",
            "name": ""
        },
        {
            "id": "CLAU_2559",
            "name": ""
        },
        {
            "id": "CLAU_1828",
            "name": ""
        },
        {
            "id": "CLAU_2378",
            "name": ""
        },
        {
            "id": "CLAU_3065",
            "name": ""
        },
        {
            "id": "CLAU_1737",
            "name": ""
        },
        {
            "id": "CLAU_3183",
            "name": ""
        },
        {
            "id": "CLAU_3569",
            "name": ""
        },
        {
            "id": "CLAU_0789",
            "name": ""
        },
        {
            "id": "CLAU_3521",
            "name": ""
        },
        {
            "id": "CLAU_1969",
            "name": ""
        },
        {
            "id": "CLAU_1976",
            "name": ""
        },
        {
            "id": "CLAU_1078",
            "name": ""
        },
        {
            "id": "CLAU_2429",
            "name": ""
        },
        {
            "id": "CLAU_1454",
            "name": ""
        },
        {
            "id": "CLAU_3334",
            "name": ""
        },
        {
            "id": "CLAU_2174",
            "name": ""
        },
        {
            "id": "CLAU_1790",
            "name": ""
        },
        {
            "id": "CLAU_2683",
            "name": ""
        },
        {
            "id": "CLAU_0294",
            "name": ""
        },
        {
            "id": "CLAU_3297",
            "name": ""
        },
        {
            "id": "CLAU_2456",
            "name": ""
        },
        {
            "id": "CLAU_2208",
            "name": ""
        },
        {
            "id": "CLAU_3964",
            "name": ""
        },
        {
            "id": "CLAU_1483",
            "name": ""
        },
        {
            "id": "CLAU_0409",
            "name": ""
        },
        {
            "id": "CLAU_3067",
            "name": ""
        },
        {
            "id": "CLAU_2455",
            "name": ""
        },
        {
            "id": "CLAU_2946",
            "name": ""
        },
        {
            "id": "CLAU_0249",
            "name": ""
        },
        {
            "id": "CLAU_0231",
            "name": ""
        },
        {
            "id": "CLAU_0226",
            "name": ""
        },
        {
            "id": "CLAU_1087",
            "name": ""
        },
        {
            "id": "CLAU_3943",
            "name": ""
        },
        {
            "id": "CLAU_2231",
            "name": ""
        },
        {
            "id": "CLAU_2257",
            "name": ""
        },
        {
            "id": "CLAU_0153",
            "name": ""
        },
        {
            "id": "CLAU_0275",
            "name": ""
        },
        {
            "id": "CLAU_0691",
            "name": ""
        },
        {
            "id": "CLAU_1073",
            "name": ""
        },
        {
            "id": "CLAU_0840",
            "name": ""
        },
        {
            "id": "CLAU_0210",
            "name": ""
        },
        {
            "id": "CLAU_3828",
            "name": ""
        },
        {
            "id": "CLAU_3644",
            "name": ""
        },
        {
            "id": "CLAU_2684",
            "name": ""
        },
        {
            "id": "CLAU_1074",
            "name": ""
        },
        {
            "id": "CLAU_2698",
            "name": ""
        },
        {
            "id": "CLAU_2325",
            "name": ""
        },
        {
            "id": "CLAU_3328",
            "name": ""
        },
        {
            "id": "CLAU_0279",
            "name": ""
        },
        {
            "id": "CLAU_1071",
            "name": ""
        },
        {
            "id": "CLAU_0663",
            "name": ""
        },
        {
            "id": "CLAU_1921",
            "name": ""
        },
        {
            "id": "CLAU_0025",
            "name": ""
        },
        {
            "id": "CLAU_1108",
            "name": ""
        },
        {
            "id": "CLAU_1088",
            "name": ""
        },
        {
            "id": "CLAU_0392",
            "name": ""
        },
        {
            "id": "CLAU_3253",
            "name": ""
        },
        {
            "id": "CLAU_1819",
            "name": ""
        },
        {
            "id": "CLAU_0720",
            "name": ""
        },
        {
            "id": "CLAU_3251",
            "name": ""
        },
        {
            "id": "CLAU_2887",
            "name": ""
        },
        {
            "id": "CLAU_0159",
            "name": ""
        },
        {
            "id": "CLAU_3189",
            "name": ""
        },
        {
            "id": "CLAU_3839",
            "name": ""
        },
        {
            "id": "CLAU_1544",
            "name": ""
        },
        {
            "id": "CLAU_1530",
            "name": ""
        },
        {
            "id": "CLAU_0878",
            "name": ""
        },
        {
            "id": "CLAU_1214",
            "name": ""
        },
        {
            "id": "CLAU_0209",
            "name": ""
        },
        {
            "id": "CLAU_0866",
            "name": ""
        },
        {
            "id": "CLAU_1962",
            "name": ""
        },
        {
            "id": "CLAU_3247",
            "name": ""
        },
        {
            "id": "CLAU_1232",
            "name": ""
        },
        {
            "id": "CLAU_3336",
            "name": ""
        },
        {
            "id": "CLAU_1101",
            "name": ""
        },
        {
            "id": "CLAU_3176",
            "name": ""
        },
        {
            "id": "CLAU_0630",
            "name": ""
        },
        {
            "id": "CLAU_0482",
            "name": ""
        },
        {
            "id": "CLAU_1438",
            "name": ""
        },
        {
            "id": "CLAU_0875",
            "name": ""
        },
        {
            "id": "CLAU_1091",
            "name": ""
        },
        {
            "id": "CLAU_2873",
            "name": ""
        },
        {
            "id": "CLAU_3169",
            "name": ""
        },
        {
            "id": "CLAU_1081",
            "name": ""
        },
        {
            "id": "CLAU_0685",
            "name": ""
        },
        {
            "id": "CLAU_0293",
            "name": ""
        },
        {
            "id": "CLAU_1442",
            "name": ""
        },
        {
            "id": "CLAU_1552",
            "name": ""
        },
        {
            "id": "CLAU_1317",
            "name": ""
        },
        {
            "id": "CLAU_3066",
            "name": ""
        },
        {
            "id": "CLAU_1086",
            "name": ""
        },
        {
            "id": "CLAU_3330",
            "name": ""
        },
        {
            "id": "CLAU_3832",
            "name": ""
        },
        {
            "id": "CLAU_0841",
            "name": ""
        },
        {
            "id": "CLAU_0792",
            "name": ""
        },
        {
            "id": "CLAU_3309",
            "name": ""
        },
        {
            "id": "CLAU_3179",
            "name": ""
        },
        {
            "id": "CLAU_0296",
            "name": ""
        },
        {
            "id": "CLAU_1826",
            "name": ""
        },
        {
            "id": "CLAU_2035",
            "name": ""
        },
        {
            "id": "CLAU_2869",
            "name": ""
        },
        {
            "id": "CLAU_2157",
            "name": ""
        },
        {
            "id": "CLAU_0295",
            "name": ""
        },
        {
            "id": "CLAU_3614",
            "name": ""
        },
        {
            "id": "CLAU_2190",
            "name": ""
        },
        {
            "id": "CLAU_2384",
            "name": ""
        },
        {
            "id": "CLAU_0220",
            "name": ""
        },
        {
            "id": "CLAU_0711",
            "name": ""
        },
        {
            "id": "CLAU_1527",
            "name": ""
        },
        {
            "id": "CLAU_2760",
            "name": ""
        },
        {
            "id": "CLAU_2009",
            "name": ""
        },
        {
            "id": "CLAU_2744",
            "name": ""
        },
        {
            "id": "CLAU_0370",
            "name": ""
        },
        {
            "id": "CLAU_0443",
            "name": ""
        },
        {
            "id": "CLAU_2871",
            "name": ""
        },
        {
            "id": "CLAU_0650",
            "name": ""
        },
        {
            "id": "CLAU_0906",
            "name": ""
        },
        {
            "id": "CLAU_0488",
            "name": ""
        },
        {
            "id": "CLAU_0211",
            "name": ""
        },
        {
            "id": "CLAU_3338",
            "name": ""
        },
        {
            "id": "CLAU_1313",
            "name": ""
        },
        {
            "id": "CLAU_3162",
            "name": ""
        },
        {
            "id": "CLAU_0457",
            "name": ""
        },
        {
            "id": "CLAU_1844",
            "name": ""
        },
        {
            "id": "CLAU_0308",
            "name": ""
        },
        {
            "id": "CLAU_2940",
            "name": ""
        },
        {
            "id": "CLAU_2024",
            "name": ""
        },
        {
            "id": "CLAU_3150",
            "name": ""
        },
        {
            "id": "CLAU_0797",
            "name": ""
        },
        {
            "id": "CLAU_0484",
            "name": ""
        },
        {
            "id": "CLAU_2278",
            "name": ""
        },
        {
            "id": "CLAU_2131",
            "name": ""
        },
        {
            "id": "CLAU_0124",
            "name": ""
        },
        {
            "id": "CLAU_1089",
            "name": ""
        },
        {
            "id": "CLAU_2036",
            "name": ""
        },
        {
            "id": "CLAU_2614",
            "name": ""
        },
        {
            "id": "CLAU_2371",
            "name": ""
        },
        {
            "id": "CLAU_2034",
            "name": ""
        },
        {
            "id": "CLAU_3270",
            "name": ""
        },
        {
            "id": "CLAU_2623",
            "name": ""
        },
        {
            "id": "CLAU_3605",
            "name": ""
        },
        {
            "id": "CLAU_0232",
            "name": ""
        },
        {
            "id": "CLAU_0413",
            "name": ""
        },
        {
            "id": "CLAU_1713",
            "name": ""
        },
        {
            "id": "CLAU_3182",
            "name": ""
        },
        {
            "id": "CLAU_0004",
            "name": ""
        },
        {
            "id": "CLAU_3524",
            "name": ""
        },
        {
            "id": "CLAU_2918",
            "name": ""
        },
        {
            "id": "CLAU_1856",
            "name": ""
        },
        {
            "id": "CLAU_2868",
            "name": ""
        },
        {
            "id": "CLAU_2170",
            "name": ""
        },
        {
            "id": "CLAU_3613",
            "name": ""
        },
        {
            "id": "CLAU_2321",
            "name": ""
        },
        {
            "id": "CLAU_2186",
            "name": ""
        },
        {
            "id": "CLAU_1421",
            "name": ""
        },
        {
            "id": "CLAU_3275",
            "name": ""
        },
        {
            "id": "CLAU_3274",
            "name": ""
        },
        {
            "id": "CLAU_1505",
            "name": ""
        },
        {
            "id": "CLAU_0793",
            "name": ""
        },
        {
            "id": "CLAU_1710",
            "name": ""
        },
        {
            "id": "CLAU_1659",
            "name": ""
        },
        {
            "id": "CLAU_0977",
            "name": ""
        },
        {
            "id": "CLAU_0734",
            "name": ""
        },
        {
            "id": "CLAU_2867",
            "name": ""
        },
        {
            "id": "CLAU_1261",
            "name": ""
        },
        {
            "id": "CLAU_2829",
            "name": ""
        },
        {
            "id": "CLAU_0406",
            "name": ""
        },
        {
            "id": "CLAU_3318",
            "name": ""
        },
        {
            "id": "CLAU_3264",
            "name": ""
        },
        {
            "id": "CLAU_1439",
            "name": ""
        },
        {
            "id": "CLAU_2322",
            "name": ""
        },
        {
            "id": "CLAU_2415",
            "name": ""
        },
        {
            "id": "CLAU_3342",
            "name": ""
        },
        {
            "id": "CLAU_1082",
            "name": ""
        },
        {
            "id": "CLAU_1085",
            "name": ""
        },
        {
            "id": "CLAU_0873",
            "name": ""
        },
        {
            "id": "CLAU_1100",
            "name": ""
        },
        {
            "id": "CLAU_3316",
            "name": ""
        },
        {
            "id": "CLAU_3615",
            "name": ""
        },
        {
            "id": "CLAU_3180",
            "name": ""
        },
        {
            "id": "CLAU_1075",
            "name": ""
        },
        {
            "id": "CLAU_0258",
            "name": ""
        },
        {
            "id": "CLAU_1741",
            "name": ""
        },
        {
            "id": "CLAU_2654",
            "name": ""
        },
        {
            "id": "CLAU_1932",
            "name": ""
        },
        {
            "id": "CLAU_0394",
            "name": ""
        },
        {
            "id": "CLAU_2730",
            "name": ""
        },
        {
            "id": "CLAU_2258",
            "name": ""
        },
        {
            "id": "CLAU_1839",
            "name": ""
        },
        {
            "id": "CLAU_0138",
            "name": ""
        },
        {
            "id": "CLAU_1077",
            "name": ""
        },
        {
            "id": "CLAU_0225",
            "name": ""
        },
        {
            "id": "CLAU_3078",
            "name": ""
        },
        {
            "id": "CLAU_2032",
            "name": ""
        },
        {
            "id": "CLAU_1724",
            "name": ""
        },
        {
            "id": "CLAU_1576",
            "name": ""
        },
        {
            "id": "CLAU_1848",
            "name": ""
        },
        {
            "id": "CLAU_3263",
            "name": ""
        },
        {
            "id": "CLAU_0230",
            "name": ""
        },
        {
            "id": "CLAU_0570",
            "name": ""
        },
        {
            "id": "CLAU_2175",
            "name": ""
        },
        {
            "id": "CLAU_2656",
            "name": ""
        },
        {
            "id": "CLAU_3307",
            "name": ""
        },
        {
            "id": "CLAU_2082",
            "name": ""
        },
        {
            "id": "CLAU_2754",
            "name": ""
        },
        {
            "id": "CLAU_1837",
            "name": ""
        },
        {
            "id": "CLAU_0631",
            "name": ""
        },
        {
            "id": "CLAU_2824",
            "name": ""
        },
        {
            "id": "CLAU_2851",
            "name": ""
        },
        {
            "id": "CLAU_1697",
            "name": ""
        },
        {
            "id": "CLAU_1695",
            "name": ""
        },
        {
            "id": "CLAU_0877",
            "name": ""
        },
        {
            "id": "CLAU_3055",
            "name": ""
        },
        {
            "id": "CLAU_1728",
            "name": ""
        },
        {
            "id": "CLAU_3177",
            "name": ""
        },
        {
            "id": "CLAU_3831",
            "name": ""
        },
        {
            "id": "CLAU_2676",
            "name": ""
        },
        {
            "id": "CLAU_1938",
            "name": ""
        },
        {
            "id": "CLAU_0217",
            "name": ""
        },
        {
            "id": "CLAU_1420",
            "name": ""
        },
        {
            "id": "CLAU_0228",
            "name": ""
        },
        {
            "id": "CLAU_0380",
            "name": ""
        },
        {
            "id": "CLAU_1958",
            "name": ""
        },
        {
            "id": "CLAU_1975",
            "name": ""
        },
        {
            "id": "CLAU_1646",
            "name": ""
        },
        {
            "id": "CLAU_1959",
            "name": ""
        },
        {
            "id": "CLAU_0911",
            "name": ""
        },
        {
            "id": "CLAU_0876",
            "name": ""
        },
        {
            "id": "CLAU_1436",
            "name": ""
        },
        {
            "id": "CLAU_1712",
            "name": ""
        },
        {
            "id": "CLAU_0583",
            "name": ""
        },
        {
            "id": "CLAU_1083",
            "name": ""
        }
    ],
    "id": "metaclau",
    "metabolites": [
        {
            "compartment": "",
            "id": "CPD-12297",
            "name": ""
        },
        {
            "compartment": "",
            "id": "PROTON",
            "name": ""
        },
        {
            "compartment": "",
            "id": "UNDECAPRENYL-DIPHOSPHATE",
            "name": ""
        },
        {
            "compartment": "",
            "id": "CPD-12259",
            "name": ""
        },
        {
            "compartment": "",
            "id": "THR",
            "name": ""
        },
        {
            "compartment": "",
            "id": "2-OXOBUTANOATE",
            "name": ""
        },
        {
            "compartment": "",
            "id": "AMMONIUM",
            "name": ""
        },
        {
            "compartment": "",
            "id": "WATER",
            "name": ""
        },
        {
            "compartment": "",
            "id": "NICOTINATE_NUCLEOTIDE",
            "name": ""
        },
        {
            "compartment": "",
            "id": "CPD-8259",
            "name": ""
        },
        {
            "compartment": "",
            "id": "Pi",
            "name": ""
        },
        {
            "compartment": "",
            "id": "D-Ribose",
            "name": ""
        },
        {
            "compartment": "",
            "id": "D-Ribopyranose",
            "name": ""
        },
        {
            "compartment": "",
            "id": "D-Ribofuranose",
            "name": ""
        },
        {
            "compartment": "",
            "id": "L-CITRULLINE",
            "name": ""
        },
        {
            "compartment": "",
            "id": "ATP",
            "name": ""
        },
        {
            "compartment": "",
            "id": "L-ASPARTATE",
            "name": ""
        },
        {
            "compartment": "",
            "id": "PPI",
            "name": ""
        },
        {
            "compartment": "",
            "id": "L-ARGININO-SUCCINATE",
            "name": ""
        },
        {
            "compartment": "",
            "id": "AMP",
            "name": ""
        },
        {
            "compartment": "",
            "id": "ADENINE",
            "name": ""
        },
        {
            "compartment": "",
            "id": "HYPOXANTHINE",
            "name": ""
        },
        {
            "compartment": "",
            "id": "RIBULOSE-5P",
            "name": ""
        },
        {
            "compartment": "",
            "id": "DIHYDROXY-BUTANONE-P",
            "name": ""
        },
        {
            "compartment": "",
            "id": "FORMATE",
            "name": ""
        },
        {
            "compartment": "",
            "id": "PROTOPORPHYRIN_IX",
            "name": ""
        },
        {
            "compartment": "",
            "id": "MG+2",
            "name": ""
        },
        {
            "compartment": "",
            "id": "MG-PROTOPORPHYRIN",
            "name": ""
        },
        {
            "compartment": "",
            "id": "ADP",
            "name": ""
        },
        {
            "compartment": "",
            "id": "UDP-N-ACETYL-D-GLUCOSAMINE",
            "name": ""
        },
        {
            "compartment": "",
            "id": "UDP-MANNAC",
            "name": ""
        },
        {
            "compartment": "",
            "id": "NADPH",
            "name": ""
        },
        {
            "compartment": "",
            "id": "CPD-15566",
            "name": ""
        },
        {
            "compartment": "",
            "id": "CPD-15567",
            "name": ""
        },
        {
            "compartment": "",
            "id": "NADP",
            "name": ""
        },
        {
            "compartment": "",
            "id": "GLC-1-P",
            "name": ""
        },
        {
            "compartment": "",
            "id": "TTP",
            "name": ""
        },
        {
            "compartment": "",
            "id": "DTDP-D-GLUCOSE",
            "name": ""
        },
        {
            "compartment": "",
            "id": "SUC-COA",
            "name": ""
        },
        {
            "compartment": "",
            "id": "HOMO-SER",
            "name": ""
        },
        {
            "compartment": "",
            "id": "O-SUCCINYL-L-HOMOSERINE",
            "name": ""
        },
        {
            "compartment": "",
            "id": "CO-A",
            "name": ""
        },
        {
            "compartment": "",
            "id": "PHOSPHORIBULOSYL-FORMIMINO-AICAR-P",
            "name": ""
        },
        {
            "compartment": "",
            "id": "GLN",
            "name": ""
        },
        {
            "compartment": "",
            "id": "D-ERYTHRO-IMIDAZOLE-GLYCEROL-P",
            "name": ""
        },
        {
            "compartment": "",
            "id": "GLT",
            "name": ""
        },
        {
            "compartment": "",
            "id": "AICAR",
            "name": ""
        },
        {
            "compartment": "",
            "id": "L-DELTA1-PYRROLINE_5-CARBOXYLATE",
            "name": ""
        },
        {
            "compartment": "",
            "id": "L-GLUTAMATE_GAMMA-SEMIALDEHYDE",
            "name": ""
        },
        {
            "compartment": "",
            "id": "CYTIDINE",
            "name": ""
        },
        {
            "compartment": "",
            "id": "URIDINE",
            "name": ""
        },
        {
            "compartment": "",
            "id": "CPD-14268",
            "name": ""
        },
        {
            "compartment": "",
            "id": "CPD-14269",
            "name": ""
        },
        {
            "compartment": "",
            "id": "Ox-Thioredoxin",
            "name": ""
        },
        {
            "compartment": "",
            "id": "DADP",
            "name": ""
        },
        {
            "compartment": "",
            "id": "Red-Thioredoxin",
            "name": ""
        },
        {
            "compartment": "",
            "id": "CPD-7737",
            "name": ""
        },
        {
            "compartment": "",
            "id": "3-OXOADIPATE-ENOL-LACTONE",
            "name": ""
        },
        {
            "compartment": "",
            "id": "CARBON-DIOXIDE",
            "name": ""
        },
        {
            "compartment": "",
            "id": "UTP",
            "name": ""
        },
        {
            "compartment": "",
            "id": "N-ACETYL-D-GLUCOSAMINE-1-P",
            "name": ""
        },
        {
            "compartment": "",
            "id": "ARG",
            "name": ""
        },
        {
            "compartment": "",
            "id": "UREA",
            "name": ""
        },
        {
            "compartment": "",
            "id": "L-ORNITHINE",
            "name": ""
        },
        {
            "compartment": "",
            "id": "CPD-694",
            "name": ""
        },
        {
            "compartment": "",
            "id": "P3I",
            "name": ""
        },
        {
            "compartment": "",
            "id": "CPD-690",
            "name": ""
        },
        {
            "compartment": "",
            "id": "CPD-3617",
            "name": ""
        },
        {
            "compartment": "",
            "id": "CPD-10267",
            "name": ""
        },
        {
            "compartment": "",
            "id": "4-OXOGLUTARAMATE",
            "name": ""
        },
        {
            "compartment": "",
            "id": "2-KETOGLUTARATE",
            "name": ""
        },
        {
            "compartment": "",
            "id": "FORMYL-ISOGLUTAMINE",
            "name": ""
        },
        {
            "compartment": "",
            "id": "ISOGLUTAMINE",
            "name": ""
        },
        {
            "compartment": "",
            "id": "SE-2",
            "name": ""
        },
        {
            "compartment": "",
            "id": "SEPO3",
            "name": ""
        },
        {
            "compartment": "",
            "id": "NAD",
            "name": ""
        },
        {
            "compartment": "",
            "id": "NADH",
            "name": ""
        },
        {
            "compartment": "",
            "id": "XANTHINE",
            "name": ""
        },
        {
            "compartment": "",
            "id": "CPD-14553",
            "name": ""
        },
        {
            "compartment": "",
            "id": "UDP-D-GALACTO-14-FURANOSE",
            "name": ""
        },
        {
            "compartment": "",
            "id": "CTP",
            "name": ""
        },
        {
            "compartment": "",
            "id": "GLYCEROL-3P",
            "name": ""
        },
        {
            "compartment": "",
            "id": "CPD-606",
            "name": ""
        },
        {
            "compartment": "",
            "id": "L-ALPHA-ALANINE",
            "name": ""
        },
        {
            "compartment": "",
            "id": "D-ALANINE",
            "name": ""
        },
        {
            "compartment": "",
            "id": "CPD-16015",
            "name": ""
        },
        {
            "compartment": "",
            "id": "PYRUVATE",
            "name": ""
        },
        {
            "compartment": "",
            "id": "2-AMINOACRYLATE",
            "name": ""
        },
        {
            "compartment": "",
            "id": "CPD-16013",
            "name": ""
        },
        {
            "compartment": "",
            "id": "CPD-15056",
            "name": ""
        },
        {
            "compartment": "",
            "id": "HISTIDINOL",
            "name": ""
        },
        {
            "compartment": "",
            "id": "HIS",
            "name": ""
        },
        {
            "compartment": "",
            "id": "L-CYSTEATE",
            "name": ""
        },
        {
            "compartment": "",
            "id": "CPD-380",
            "name": ""
        },
        {
            "compartment": "",
            "id": "GTP",
            "name": ""
        },
        {
            "compartment": "",
            "id": "MANNOSE-1P",
            "name": ""
        },
        {
            "compartment": "",
            "id": "GDP-MANNOSE",
            "name": ""
        },
        {
            "compartment": "",
            "id": "SO3",
            "name": ""
        },
        {
            "compartment": "",
            "id": "HSO3",
            "name": ""
        },
        {
            "compartment": "",
            "id": "CPD-316",
            "name": ""
        },
        {
            "compartment": "",
            "id": "RIBOFLAVIN",
            "name": ""
        },
        {
            "compartment": "",
            "id": "MET",
            "name": ""
        },
        {
            "compartment": "",
            "id": "CPD-479",
            "name": ""
        },
        {
            "compartment": "",
            "id": "LIPOIC-ACID",
            "name": ""
        },
        {
            "compartment": "",
            "id": "LIPOYL-AMP",
            "name": ""
        },
        {
            "compartment": "",
            "id": "DEOXYURIDINE",
            "name": ""
        },
        {
            "compartment": "",
            "id": "URACIL",
            "name": ""
        },
        {
            "compartment": "",
            "id": "DEOXY-D-RIBOSE-1-PHOSPHATE",
            "name": ""
        },
        {
            "compartment": "",
            "id": "CPD-11444",
            "name": ""
        },
        {
            "compartment": "",
            "id": "COPROPORPHYRINOGEN_I",
            "name": ""
        },
        {
            "compartment": "",
            "id": "DELTA3-ISOPENTENYL-PP",
            "name": ""
        },
        {
            "compartment": "",
            "id": "CPD-4211",
            "name": ""
        },
        {
            "compartment": "",
            "id": "GERANYL-PP",
            "name": ""
        },
        {
            "compartment": "",
            "id": "PHOSPHORIBOSYL-FORMIMINO-AICAR-P",
            "name": ""
        },
        {
            "compartment": "",
            "id": "CARBAMOYL-P",
            "name": ""
        },
        {
            "compartment": "",
            "id": "CARBAMYUL-L-ASPARTATE",
            "name": ""
        },
        {
            "compartment": "",
            "id": "SUC",
            "name": ""
        },
        {
            "compartment": "",
            "id": "ASN",
            "name": ""
        },
        {
            "compartment": "",
            "id": "IMP",
            "name": ""
        },
        {
            "compartment": "",
            "id": "GDP",
            "name": ""
        },
        {
            "compartment": "",
            "id": "ADENYLOSUCC",
            "name": ""
        },
        {
            "compartment": "",
            "id": "3S-CITRYL-COA",
            "name": ""
        },
        {
            "compartment": "",
            "id": "ACETYL-COA",
            "name": ""
        },
        {
            "compartment": "",
            "id": "OXALACETIC_ACID",
            "name": ""
        },
        {
            "compartment": "",
            "id": "CPD-7033",
            "name": ""
        },
        {
            "compartment": "",
            "id": "METHYLBUT-CPD",
            "name": ""
        },
        {
            "compartment": "",
            "id": "CPD-7032",
            "name": ""
        },
        {
            "compartment": "",
            "id": "CPD-7031",
            "name": ""
        },
        {
            "compartment": "",
            "id": "4-Hydroxy-2-Oxoglutarate",
            "name": ""
        },
        {
            "compartment": "",
            "id": "GLYOX",
            "name": ""
        },
        {
            "compartment": "",
            "id": "D-GLUCARATE",
            "name": ""
        },
        {
            "compartment": "",
            "id": "5-KETO-4-DEOXY-D-GLUCARATE",
            "name": ""
        },
        {
            "compartment": "",
            "id": "4-IMIDAZOLONE-5-PROPIONATE",
            "name": ""
        },
        {
            "compartment": "",
            "id": "CPD-8123",
            "name": ""
        },
        {
            "compartment": "",
            "id": "CPD-582",
            "name": ""
        },
        {
            "compartment": "",
            "id": "TAGATOSE-1-6-DIPHOSPHATE",
            "name": ""
        },
        {
            "compartment": "",
            "id": "DIHYDROXY-ACETONE-PHOSPHATE",
            "name": ""
        },
        {
            "compartment": "",
            "id": "GAP",
            "name": ""
        },
        {
            "compartment": "",
            "id": "BCCP-biotin-monomers",
            "name": ""
        },
        {
            "compartment": "",
            "id": "BCCP-dimers",
            "name": ""
        },
        {
            "compartment": "",
            "id": "RHAMNULOSE-1P",
            "name": ""
        },
        {
            "compartment": "",
            "id": "LACTALD",
            "name": ""
        },
        {
            "compartment": "",
            "id": "S-ADENOSYLMETHIONINE",
            "name": ""
        },
        {
            "compartment": "",
            "id": "CPD-643",
            "name": ""
        },
        {
            "compartment": "",
            "id": "ADENOSYL-HOMO-CYS",
            "name": ""
        },
        {
            "compartment": "",
            "id": "CPD-651",
            "name": ""
        },
        {
            "compartment": "",
            "id": "L-CYSTATHIONINE",
            "name": ""
        },
        {
            "compartment": "",
            "id": "HOMO-CYS",
            "name": ""
        },
        {
            "compartment": "",
            "id": "2-KETO-ISOVALERATE",
            "name": ""
        },
        {
            "compartment": "",
            "id": "3-CARBOXY-3-HYDROXY-ISOCAPROATE",
            "name": ""
        },
        {
            "compartment": "",
            "id": "HYDROXYMETHYLBILANE",
            "name": ""
        },
        {
            "compartment": "",
            "id": "5-METHYL-THF-GLU-N",
            "name": ""
        },
        {
            "compartment": "",
            "id": "THF-GLU-N",
            "name": ""
        },
        {
            "compartment": "",
            "id": "K+",
            "name": ""
        },
        {
            "compartment": "",
            "id": "CPD-11552",
            "name": ""
        },
        {
            "compartment": "",
            "id": "XANTHURENATE",
            "name": ""
        },
        {
            "compartment": "",
            "id": "CPD-476",
            "name": ""
        },
        {
            "compartment": "",
            "id": "KYNURENATE",
            "name": ""
        },
        {
            "compartment": "",
            "id": "3-HYDROXY-L-KYNURENINE",
            "name": ""
        },
        {
            "compartment": "",
            "id": "CAMP",
            "name": ""
        },
        {
            "compartment": "",
            "id": "INDOLE-3-GLYCOL",
            "name": ""
        },
        {
            "compartment": "",
            "id": "3-INDOLYLGLYCOLALDEHYDE",
            "name": ""
        },
        {
            "compartment": "",
            "id": "L-BETA-ASPARTYL-P",
            "name": ""
        },
        {
            "compartment": "",
            "id": "CPD-15654",
            "name": ""
        },
        {
            "compartment": "",
            "id": "CPD-15655",
            "name": ""
        },
        {
            "compartment": "",
            "id": "DPG",
            "name": ""
        },
        {
            "compartment": "",
            "id": "2-ACETO-2-HYDROXY-BUTYRATE",
            "name": ""
        },
        {
            "compartment": "",
            "id": "P-RIBOSYL-4-SUCCCARB-AMINOIMIDAZOLE",
            "name": ""
        },
        {
            "compartment": "",
            "id": "FUM",
            "name": ""
        },
        {
            "compartment": "",
            "id": "THIAMINE",
            "name": ""
        },
        {
            "compartment": "",
            "id": "THIAMINE-PYROPHOSPHATE",
            "name": ""
        },
        {
            "compartment": "",
            "id": "LINOLEIC_ACID",
            "name": ""
        },
        {
            "compartment": "",
            "id": "CPD-18",
            "name": ""
        },
        {
            "compartment": "",
            "id": "CPD-1302",
            "name": ""
        },
        {
            "compartment": "",
            "id": "CPD-1301",
            "name": ""
        },
        {
            "compartment": "",
            "id": "D-ALA-D-ALA",
            "name": ""
        },
        {
            "compartment": "",
            "id": "DCMP",
            "name": ""
        },
        {
            "compartment": "",
            "id": "DCDP",
            "name": ""
        },
        {
            "compartment": "",
            "id": "XANTHOSINE-5-PHOSPHATE",
            "name": ""
        },
        {
            "compartment": "",
            "id": "GMP",
            "name": ""
        },
        {
            "compartment": "",
            "id": "CPD-7000",
            "name": ""
        },
        {
            "compartment": "",
            "id": "ISOBUTYRYL-COA",
            "name": ""
        },
        {
            "compartment": "",
            "id": "UROPORPHYRINOGEN-III",
            "name": ""
        },
        {
            "compartment": "",
            "id": "COPROPORPHYRINOGEN_III",
            "name": ""
        },
        {
            "compartment": "",
            "id": "CPD-564",
            "name": ""
        },
        {
            "compartment": "",
            "id": "DIHYDROXYPENTANEDIONE",
            "name": ""
        },
        {
            "compartment": "",
            "id": "DTDP-DEOH-DEOXY-GLUCOSE",
            "name": ""
        },
        {
            "compartment": "",
            "id": "HOMO-CIT",
            "name": ""
        },
        {
            "compartment": "",
            "id": "CPD0-2015",
            "name": ""
        },
        {
            "compartment": "",
            "id": "ASCORBATE",
            "name": ""
        },
        {
            "compartment": "",
            "id": "PTS-I-pi-phospho-L-histidines",
            "name": ""
        },
        {
            "compartment": "",
            "id": "L-ASCORBATE-6-PHOSPHATE",
            "name": ""
        },
        {
            "compartment": "",
            "id": "PTS-I-Histidines",
            "name": ""
        },
        {
            "compartment": "",
            "id": "RHAMNOSE",
            "name": ""
        },
        {
            "compartment": "",
            "id": "CPD0-1112",
            "name": ""
        },
        {
            "compartment": "",
            "id": "T2-DECENOYL-COA",
            "name": ""
        },
        {
            "compartment": "",
            "id": "T2-C4-DECADIENYL-COA",
            "name": ""
        },
        {
            "compartment": "",
            "id": "L-RIBULOSE-5-P",
            "name": ""
        },
        {
            "compartment": "",
            "id": "XYLULOSE-5-PHOSPHATE",
            "name": ""
        },
        {
            "compartment": "",
            "id": "ACETYL-GLU",
            "name": ""
        },
        {
            "compartment": "",
            "id": "N-ACETYL-GLUTAMYL-P",
            "name": ""
        },
        {
            "compartment": "",
            "id": "CPD-335",
            "name": ""
        },
        {
            "compartment": "",
            "id": "3-KETOBUTYRATE",
            "name": ""
        },
        {
            "compartment": "",
            "id": "CPD-678",
            "name": ""
        },
        {
            "compartment": "",
            "id": "ACETYLSERINE",
            "name": ""
        },
        {
            "compartment": "",
            "id": "L-SELENOCYSTEINE",
            "name": ""
        },
        {
            "compartment": "",
            "id": "ACET",
            "name": ""
        },
        {
            "compartment": "",
            "id": "RIBOSE-1P",
            "name": ""
        },
        {
            "compartment": "",
            "id": "RIBOSE-5P",
            "name": ""
        },
        {
            "compartment": "",
            "id": "L-1-GLYCEROPHOSPHORYLETHANOL-AMINE",
            "name": ""
        },
        {
            "compartment": "",
            "id": "ETHANOL-AMINE",
            "name": ""
        },
        {
            "compartment": "",
            "id": "CIT",
            "name": ""
        },
        {
            "compartment": "",
            "id": "URATE",
            "name": ""
        },
        {
            "compartment": "",
            "id": "D-GLT",
            "name": ""
        },
        {
            "compartment": "",
            "id": "CPD-12575",
            "name": ""
        },
        {
            "compartment": "",
            "id": "UDP-GLUCURONATE",
            "name": ""
        },
        {
            "compartment": "",
            "id": "G3P",
            "name": ""
        },
        {
            "compartment": "",
            "id": "3-P-HYDROXYPYRUVATE",
            "name": ""
        },
        {
            "compartment": "",
            "id": "DIHYDROXYNAPHTHOATE",
            "name": ""
        },
        {
            "compartment": "",
            "id": "ALL-TRANS-HEPTAPRENYL-DIPHOSPHATE",
            "name": ""
        },
        {
            "compartment": "",
            "id": "CPD-12117",
            "name": ""
        },
        {
            "compartment": "",
            "id": "CPD-12125",
            "name": ""
        },
        {
            "compartment": "",
            "id": "DUTP",
            "name": ""
        },
        {
            "compartment": "",
            "id": "DUMP",
            "name": ""
        },
        {
            "compartment": "",
            "id": "PALMITYL-COA",
            "name": ""
        },
        {
            "compartment": "",
            "id": "PALMITATE",
            "name": ""
        },
        {
            "compartment": "",
            "id": "OXYGEN-MOLECULE",
            "name": ""
        },
        {
            "compartment": "",
            "id": "HYDROGEN-PEROXIDE",
            "name": ""
        },
        {
            "compartment": "",
            "id": "IMINOASPARTATE",
            "name": ""
        },
        {
            "compartment": "",
            "id": "CPD-12116",
            "name": ""
        },
        {
            "compartment": "",
            "id": "CPD-12124",
            "name": ""
        },
        {
            "compartment": "",
            "id": "MESO-DIAMINOPIMELATE",
            "name": ""
        },
        {
            "compartment": "",
            "id": "UDP-AA-GLUTAMATE",
            "name": ""
        },
        {
            "compartment": "",
            "id": "UDP-AAGM-DIAMINOHEPTANEDIOATE",
            "name": ""
        },
        {
            "compartment": "",
            "id": "PHOSPHORIBOSYL-ATP",
            "name": ""
        },
        {
            "compartment": "",
            "id": "PHOSPHORIBOSYL-AMP",
            "name": ""
        },
        {
            "compartment": "",
            "id": "CPD-601",
            "name": ""
        },
        {
            "compartment": "",
            "id": "CPD-366",
            "name": ""
        },
        {
            "compartment": "",
            "id": "CPD-367",
            "name": ""
        },
        {
            "compartment": "",
            "id": "DEAMIDO-NAD",
            "name": ""
        },
        {
            "compartment": "",
            "id": "2-O-ALPHA-MANNOSYL-D-GLYCERATE",
            "name": ""
        },
        {
            "compartment": "",
            "id": "CPD0-1063",
            "name": ""
        },
        {
            "compartment": "",
            "id": "ARABINOSE",
            "name": ""
        },
        {
            "compartment": "",
            "id": "L-RIBULOSE",
            "name": ""
        },
        {
            "compartment": "",
            "id": "ADENOSINE",
            "name": ""
        },
        {
            "compartment": "",
            "id": "INOSINE",
            "name": ""
        },
        {
            "compartment": "",
            "id": "CPD-7035",
            "name": ""
        },
        {
            "compartment": "",
            "id": "PHENYLACETALDEHYDE",
            "name": ""
        },
        {
            "compartment": "",
            "id": "CPD-7037",
            "name": ""
        },
        {
            "compartment": "",
            "id": "CPD-7036",
            "name": ""
        },
        {
            "compartment": "",
            "id": "ACETOACETYL-COA",
            "name": ""
        },
        {
            "compartment": "",
            "id": "HCO3",
            "name": ""
        },
        {
            "compartment": "",
            "id": "3-METHYLBENZYL-ALCOHOL",
            "name": ""
        },
        {
            "compartment": "",
            "id": "CPD-8774",
            "name": ""
        },
        {
            "compartment": "",
            "id": "4-METHYLBENZYL-ALCOHOL",
            "name": ""
        },
        {
            "compartment": "",
            "id": "CPD-8773",
            "name": ""
        },
        {
            "compartment": "",
            "id": "CPD-763",
            "name": ""
        },
        {
            "compartment": "",
            "id": "METHYLARSONATE",
            "name": ""
        },
        {
            "compartment": "",
            "id": "CHORISMATE",
            "name": ""
        },
        {
            "compartment": "",
            "id": "PREPHENATE",
            "name": ""
        },
        {
            "compartment": "",
            "id": "CPD-11878",
            "name": ""
        },
        {
            "compartment": "",
            "id": "DIHYDROXYPHENYLGLYCOLALDEHYDE",
            "name": ""
        },
        {
            "compartment": "",
            "id": "CPD-11497",
            "name": ""
        },
        {
            "compartment": "",
            "id": "CPD-11876",
            "name": ""
        },
        {
            "compartment": "",
            "id": "CPD0-2472",
            "name": ""
        },
        {
            "compartment": "",
            "id": "CPD-653",
            "name": ""
        },
        {
            "compartment": "",
            "id": "2-PG",
            "name": ""
        },
        {
            "compartment": "",
            "id": "L-ASPARTATE-SEMIALDEHYDE",
            "name": ""
        },
        {
            "compartment": "",
            "id": "CPD-14443",
            "name": ""
        },
        {
            "compartment": "",
            "id": "FE+2",
            "name": ""
        },
        {
            "compartment": "",
            "id": "FE+3",
            "name": ""
        },
        {
            "compartment": "",
            "id": "1-KETO-2-METHYLVALERATE",
            "name": ""
        },
        {
            "compartment": "",
            "id": "2-KETO-3-METHYL-VALERATE",
            "name": ""
        },
        {
            "compartment": "",
            "id": "CPD-12523",
            "name": ""
        },
        {
            "compartment": "",
            "id": "CPD-15633",
            "name": ""
        },
        {
            "compartment": "",
            "id": "N-ALPHA-ACETYLORNITHINE",
            "name": ""
        },
        {
            "compartment": "",
            "id": "ANTHRANILATE",
            "name": ""
        },
        {
            "compartment": "",
            "id": "CPD-691",
            "name": ""
        },
        {
            "compartment": "",
            "id": "CPD-7100",
            "name": ""
        },
        {
            "compartment": "",
            "id": "2K-4CH3-PENTANOATE",
            "name": ""
        },
        {
            "compartment": "",
            "id": "C1",
            "name": ""
        },
        {
            "compartment": "",
            "id": "THREO-DS-ISO-CITRATE",
            "name": ""
        },
        {
            "compartment": "",
            "id": "DEHYDROQUINATE",
            "name": ""
        },
        {
            "compartment": "",
            "id": "3-DEHYDRO-SHIKIMATE",
            "name": ""
        },
        {
            "compartment": "",
            "id": "LL-DIAMINOPIMELATE",
            "name": ""
        },
        {
            "compartment": "",
            "id": "DELTA1-PIPERIDEINE-2-6-DICARBOXYLATE",
            "name": ""
        },
        {
            "compartment": "",
            "id": "FARNESYL-PP",
            "name": ""
        },
        {
            "compartment": "",
            "id": "OCTAPRENYL-DIPHOSPHATE",
            "name": ""
        },
        {
            "compartment": "",
            "id": "CPD-12115",
            "name": ""
        },
        {
            "compartment": "",
            "id": "L-THREONINE-O-3-PHOSPHATE",
            "name": ""
        },
        {
            "compartment": "",
            "id": "R-1-AMINOPROPAN-2-YL-PHOSPHATE",
            "name": ""
        },
        {
            "compartment": "",
            "id": "SER",
            "name": ""
        },
        {
            "compartment": "",
            "id": "OH-PYR",
            "name": ""
        },
        {
            "compartment": "",
            "id": "S-ALLANTOIN",
            "name": ""
        },
        {
            "compartment": "",
            "id": "ALLANTOATE",
            "name": ""
        },
        {
            "compartment": "",
            "id": "B-ALANINE",
            "name": ""
        },
        {
            "compartment": "",
            "id": "L-PANTOATE",
            "name": ""
        },
        {
            "compartment": "",
            "id": "PANTOTHENATE",
            "name": ""
        },
        {
            "compartment": "",
            "id": "FRUCTOSE-16-DIPHOSPHATE",
            "name": ""
        },
        {
            "compartment": "",
            "id": "CIS-ACONITATE",
            "name": ""
        },
        {
            "compartment": "",
            "id": "GUANOSINE",
            "name": ""
        },
        {
            "compartment": "",
            "id": "GUANINE",
            "name": ""
        },
        {
            "compartment": "",
            "id": "PANTETHEINE-P",
            "name": ""
        },
        {
            "compartment": "",
            "id": "DEPHOSPHO-COA",
            "name": ""
        },
        {
            "compartment": "",
            "id": "R-4-PHOSPHOPANTOTHENOYL-L-CYSTEINE",
            "name": ""
        },
        {
            "compartment": "",
            "id": "CPD-3766",
            "name": ""
        },
        {
            "compartment": "",
            "id": "MENADIOL",
            "name": ""
        },
        {
            "compartment": "",
            "id": "2-D-THREO-HYDROXY-3-CARBOXY-ISOCAPROATE",
            "name": ""
        },
        {
            "compartment": "",
            "id": "CPD-12676",
            "name": ""
        },
        {
            "compartment": "",
            "id": "CPD-12677",
            "name": ""
        },
        {
            "compartment": "",
            "id": "CPD0-1082",
            "name": ""
        },
        {
            "compartment": "",
            "id": "L-ALA-GAMMA-D-GLU-DAP",
            "name": ""
        },
        {
            "compartment": "",
            "id": "CPD0-1080",
            "name": ""
        },
        {
            "compartment": "",
            "id": "CPD0-1081",
            "name": ""
        },
        {
            "compartment": "",
            "id": "C-DI-GMP",
            "name": ""
        },
        {
            "compartment": "",
            "id": "ISOBUTANOL",
            "name": ""
        },
        {
            "compartment": "",
            "id": "CANAVANINE",
            "name": ""
        },
        {
            "compartment": "",
            "id": "L-CANALINE",
            "name": ""
        },
        {
            "compartment": "",
            "id": "CPD-195",
            "name": ""
        },
        {
            "compartment": "",
            "id": "CPD-196",
            "name": ""
        },
        {
            "compartment": "",
            "id": "CPD-679",
            "name": ""
        },
        {
            "compartment": "",
            "id": "CPD-14845",
            "name": ""
        },
        {
            "compartment": "",
            "id": "CPD-14808",
            "name": ""
        },
        {
            "compartment": "",
            "id": "2-KETO-GLUTARAMATE",
            "name": ""
        },
        {
            "compartment": "",
            "id": "CPD-1105",
            "name": ""
        },
        {
            "compartment": "",
            "id": "CPD-686",
            "name": ""
        },
        {
            "compartment": "",
            "id": "PORPHOBILINOGEN",
            "name": ""
        },
        {
            "compartment": "",
            "id": "ACETYL-D-GLUCOSAMINYLDIPHOSPHO-UNDECAPRE",
            "name": ""
        },
        {
            "compartment": "",
            "id": "UDP",
            "name": ""
        },
        {
            "compartment": "",
            "id": "ACETYL-ETCETERA-GLUCOSAMINYLDIPHOSPHOUND",
            "name": ""
        },
        {
            "compartment": "",
            "id": "PHOSPHO-ENOL-PYRUVATE",
            "name": ""
        },
        {
            "compartment": "",
            "id": "LINOLENIC_ACID",
            "name": ""
        },
        {
            "compartment": "",
            "id": "LINOLENOYL-COA",
            "name": ""
        },
        {
            "compartment": "",
            "id": "CPD-9646",
            "name": ""
        },
        {
            "compartment": "",
            "id": "C5",
            "name": ""
        },
        {
            "compartment": "",
            "id": "UMP",
            "name": ""
        },
        {
            "compartment": "",
            "id": "NIACINE",
            "name": ""
        },
        {
            "compartment": "",
            "id": "PRPP",
            "name": ""
        },
        {
            "compartment": "",
            "id": "DEOXYGUANOSINE",
            "name": ""
        },
        {
            "compartment": "",
            "id": "FRU1P",
            "name": ""
        },
        {
            "compartment": "",
            "id": "GLYCERALD",
            "name": ""
        },
        {
            "compartment": "",
            "id": "DEOXYADENOSINE",
            "name": ""
        },
        {
            "compartment": "",
            "id": "DEOXYINOSINE",
            "name": ""
        },
        {
            "compartment": "",
            "id": "N-5-PHOSPHORIBOSYL-ANTHRANILATE",
            "name": ""
        },
        {
            "compartment": "",
            "id": "CARBOXYPHENYLAMINO-DEOXYRIBULOSE-P",
            "name": ""
        },
        {
            "compartment": "",
            "id": "BENZYL-ALCOHOL",
            "name": ""
        },
        {
            "compartment": "",
            "id": "BENZALDEHYDE",
            "name": ""
        },
        {
            "compartment": "",
            "id": "IMIDAZOLE-ACETOL-P",
            "name": ""
        },
        {
            "compartment": "",
            "id": "L-HISTIDINOL-P",
            "name": ""
        },
        {
            "compartment": "",
            "id": "HYDANTOIN",
            "name": ""
        },
        {
            "compartment": "",
            "id": "N-CARBAMOYLGLYCINE",
            "name": ""
        },
        {
            "compartment": "",
            "id": "DIHYDRO-THYMINE",
            "name": ""
        },
        {
            "compartment": "",
            "id": "3-UREIDO-ISOBUTYRATE",
            "name": ""
        },
        {
            "compartment": "",
            "id": "O-PHOSPHO-L-HOMOSERINE",
            "name": ""
        },
        {
            "compartment": "",
            "id": "CPD0-2030",
            "name": ""
        },
        {
            "compartment": "",
            "id": "HS",
            "name": ""
        },
        {
            "compartment": "",
            "id": "CYS",
            "name": ""
        },
        {
            "compartment": "",
            "id": "ETOH",
            "name": ""
        },
        {
            "compartment": "",
            "id": "ACETALD",
            "name": ""
        },
        {
            "compartment": "",
            "id": "FMN",
            "name": ""
        },
        {
            "compartment": "",
            "id": "FAD",
            "name": ""
        },
        {
            "compartment": "",
            "id": "PHENYL-PYRUVATE",
            "name": ""
        },
        {
            "compartment": "",
            "id": "PHE",
            "name": ""
        },
        {
            "compartment": "",
            "id": "CPD-578",
            "name": ""
        },
        {
            "compartment": "",
            "id": "2-CL-5-OXO-2-5-DIH-FURAN-2-ACETATE",
            "name": ""
        },
        {
            "compartment": "",
            "id": "CL-",
            "name": ""
        },
        {
            "compartment": "",
            "id": "4-CARBOXYMETHYLENEBUT-2-EN-4-OLIDE",
            "name": ""
        },
        {
            "compartment": "",
            "id": "PHYTOL",
            "name": ""
        },
        {
            "compartment": "",
            "id": "CPD-14926",
            "name": ""
        },
        {
            "compartment": "",
            "id": "DIAMINO-OH-PHOSPHORIBOSYLAMINO-PYR",
            "name": ""
        },
        {
            "compartment": "",
            "id": "COBINAMIDE",
            "name": ""
        },
        {
            "compartment": "",
            "id": "ADENOSYLCOBINAMIDE",
            "name": ""
        },
        {
            "compartment": "",
            "id": "CPD-13575",
            "name": ""
        },
        {
            "compartment": "",
            "id": "AMINO-HYDROXYMETHYL-METHYLPYRIMIDINE-PP",
            "name": ""
        },
        {
            "compartment": "",
            "id": "THIAMINE-P",
            "name": ""
        },
        {
            "compartment": "",
            "id": "L-THREO-3-METHYL-ASPARTATE",
            "name": ""
        },
        {
            "compartment": "",
            "id": "METHYLENE-THF-GLU-N",
            "name": ""
        },
        {
            "compartment": "",
            "id": "TMP",
            "name": ""
        },
        {
            "compartment": "",
            "id": "DIHYDROFOLATE-GLU-N",
            "name": ""
        },
        {
            "compartment": "",
            "id": "CANAVANINOSUCCINATE",
            "name": ""
        },
        {
            "compartment": "",
            "id": "CPD0-1108",
            "name": ""
        },
        {
            "compartment": "",
            "id": "2-AMINO-3-OXO-4-PHOSPHONOOXYBUTYRATE",
            "name": ""
        },
        {
            "compartment": "",
            "id": "1-AMINO-PROPAN-2-ONE-3-PHOSPHATE",
            "name": ""
        },
        {
            "compartment": "",
            "id": "CPD-13357",
            "name": ""
        },
        {
            "compartment": "",
            "id": "CPD-11740",
            "name": ""
        },
        {
            "compartment": "",
            "id": "3-HYDROHYDROXYPHOSPHORYLPYRUVATE",
            "name": ""
        },
        {
            "compartment": "",
            "id": "1-CARBOXYVINYL-CARBOXYPHOSPHONATE",
            "name": ""
        },
        {
            "compartment": "",
            "id": "CPD-14736",
            "name": ""
        },
        {
            "compartment": "",
            "id": "CPD-12302",
            "name": ""
        },
        {
            "compartment": "",
            "id": "CPD-12295",
            "name": ""
        },
        {
            "compartment": "",
            "id": "CPD-15121",
            "name": ""
        },
        {
            "compartment": "",
            "id": "CPD0-1327",
            "name": ""
        },
        {
            "compartment": "",
            "id": "GLUTATHIONE",
            "name": ""
        },
        {
            "compartment": "",
            "id": "CPD-9699",
            "name": ""
        },
        {
            "compartment": "",
            "id": "CPD-9700",
            "name": ""
        },
        {
            "compartment": "",
            "id": "CYS-GLY",
            "name": ""
        },
        {
            "compartment": "",
            "id": "NITROGEN-MOLECULE",
            "name": ""
        },
        {
            "compartment": "",
            "id": "Reduced-2-4Fe-4S-Ferredoxins",
            "name": ""
        },
        {
            "compartment": "",
            "id": "HYDROGEN-MOLECULE",
            "name": ""
        },
        {
            "compartment": "",
            "id": "Oxidized-2-4Fe-4S-Ferredoxins",
            "name": ""
        },
        {
            "compartment": "",
            "id": "O-UREIDOHOMOSERINE",
            "name": ""
        },
        {
            "compartment": "",
            "id": "CPD-31",
            "name": ""
        },
        {
            "compartment": "",
            "id": "BIOTIN",
            "name": ""
        },
        {
            "compartment": "",
            "id": "BCCP-monomers",
            "name": ""
        },
        {
            "compartment": "",
            "id": "OROTIDINE-5-PHOSPHATE",
            "name": ""
        },
        {
            "compartment": "",
            "id": "P-HYDROXY-PHENYLPYRUVATE",
            "name": ""
        },
        {
            "compartment": "",
            "id": "CPD-16566",
            "name": ""
        },
        {
            "compartment": "",
            "id": "RHAMNULOSE",
            "name": ""
        },
        {
            "compartment": "",
            "id": "N-SUCCINYLLL-2-6-DIAMINOPIMELATE",
            "name": ""
        },
        {
            "compartment": "",
            "id": "N-SUCCINYL-2-AMINO-6-KETOPIMELATE",
            "name": ""
        },
        {
            "compartment": "",
            "id": "INDOLE",
            "name": ""
        },
        {
            "compartment": "",
            "id": "TRP",
            "name": ""
        },
        {
            "compartment": "",
            "id": "DI-H-OROTATE",
            "name": ""
        },
        {
            "compartment": "",
            "id": "OROTATE",
            "name": ""
        },
        {
            "compartment": "",
            "id": "GLUCONATE",
            "name": ""
        },
        {
            "compartment": "",
            "id": "CPD-2961",
            "name": ""
        },
        {
            "compartment": "",
            "id": "CPD-9047",
            "name": ""
        },
        {
            "compartment": "",
            "id": "CPD-9043",
            "name": ""
        },
        {
            "compartment": "",
            "id": "CPD-191",
            "name": ""
        },
        {
            "compartment": "",
            "id": "CPD-15661",
            "name": ""
        },
        {
            "compartment": "",
            "id": "CPD-10775",
            "name": ""
        },
        {
            "compartment": "",
            "id": "CPD-10776",
            "name": ""
        },
        {
            "compartment": "",
            "id": "CPD-10773",
            "name": ""
        },
        {
            "compartment": "",
            "id": "CPD-10774",
            "name": ""
        },
        {
            "compartment": "",
            "id": "GLY",
            "name": ""
        },
        {
            "compartment": "",
            "id": "TDP",
            "name": ""
        },
        {
            "compartment": "",
            "id": "DIHYDROPTERIN-CH2OH-PP",
            "name": ""
        },
        {
            "compartment": "",
            "id": "P-AMINO-BENZOATE",
            "name": ""
        },
        {
            "compartment": "",
            "id": "7-8-DIHYDROPTEROATE",
            "name": ""
        },
        {
            "compartment": "",
            "id": "DEOXYCYTIDINE",
            "name": ""
        },
        {
            "compartment": "",
            "id": "CPD-687",
            "name": ""
        },
        {
            "compartment": "",
            "id": "CPD-688",
            "name": ""
        },
        {
            "compartment": "",
            "id": "5-P-RIBOSYL-N-FORMYLGLYCINEAMIDE",
            "name": ""
        },
        {
            "compartment": "",
            "id": "5-PHOSPHORIBOSYL-N-FORMYLGLYCINEAMIDINE",
            "name": ""
        },
        {
            "compartment": "",
            "id": "AGMATHINE",
            "name": ""
        },
        {
            "compartment": "",
            "id": "CPD-597",
            "name": ""
        },
        {
            "compartment": "",
            "id": "COB-I-ALAMIN",
            "name": ""
        },
        {
            "compartment": "",
            "id": "ADENOSYLCOBALAMIN",
            "name": ""
        },
        {
            "compartment": "",
            "id": "DIMETHYL-D-RIBITYL-LUMAZINE",
            "name": ""
        },
        {
            "compartment": "",
            "id": "AMINO-RIBOSYLAMINO-1H-3H-PYR-DIONE",
            "name": ""
        },
        {
            "compartment": "",
            "id": "QUINOLINATE",
            "name": ""
        },
        {
            "compartment": "",
            "id": "ERYTHROSE-4P",
            "name": ""
        },
        {
            "compartment": "",
            "id": "3-DEOXY-D-ARABINO-HEPTULOSONATE-7-P",
            "name": ""
        },
        {
            "compartment": "",
            "id": "CPD-9049",
            "name": ""
        },
        {
            "compartment": "",
            "id": "CPD-15182",
            "name": ""
        },
        {
            "compartment": "",
            "id": "CPD-689",
            "name": ""
        },
        {
            "compartment": "",
            "id": "PHOSPHORIBOSYL-CARBOXY-AMINOIMIDAZOLE",
            "name": ""
        },
        {
            "compartment": "",
            "id": "XANTHOSINE",
            "name": ""
        },
        {
            "compartment": "",
            "id": "HOMO-CIS-ACONITATE",
            "name": ""
        },
        {
            "compartment": "",
            "id": "ALPHA-RIBAZOLE",
            "name": ""
        },
        {
            "compartment": "",
            "id": "ADENOSYLCOBINAMIDE-GDP",
            "name": ""
        },
        {
            "compartment": "",
            "id": "GLYCEROPHOSPHOGLYCEROL",
            "name": ""
        },
        {
            "compartment": "",
            "id": "GLYCEROL",
            "name": ""
        },
        {
            "compartment": "",
            "id": "THZ",
            "name": ""
        },
        {
            "compartment": "",
            "id": "THZ-P",
            "name": ""
        },
        {
            "compartment": "",
            "id": "2-DEHYDROPANTOATE",
            "name": ""
        },
        {
            "compartment": "",
            "id": "CPD0-181",
            "name": ""
        },
        {
            "compartment": "",
            "id": "4-AMINO-4-DEOXYCHORISMATE",
            "name": ""
        },
        {
            "compartment": "",
            "id": "DTDP-DEOH-DEOXY-MANNOSE",
            "name": ""
        },
        {
            "compartment": "",
            "id": "CPD-14927",
            "name": ""
        },
        {
            "compartment": "",
            "id": "CPD-14928",
            "name": ""
        },
        {
            "compartment": "",
            "id": "PRISTANATE",
            "name": ""
        },
        {
            "compartment": "",
            "id": "CPD-14675",
            "name": ""
        },
        {
            "compartment": "",
            "id": "OXALATE",
            "name": ""
        },
        {
            "compartment": "",
            "id": "FORMYL-COA",
            "name": ""
        },
        {
            "compartment": "",
            "id": "OXALYL-COA",
            "name": ""
        },
        {
            "compartment": "",
            "id": "5-AMINO-LEVULINATE",
            "name": ""
        },
        {
            "compartment": "",
            "id": "3-P-SERINE",
            "name": ""
        },
        {
            "compartment": "",
            "id": "GERANYLGERANYL-PP",
            "name": ""
        },
        {
            "compartment": "",
            "id": "FRUCTOSE-6P",
            "name": ""
        },
        {
            "compartment": "",
            "id": "CPD-13469",
            "name": ""
        },
        {
            "compartment": "",
            "id": "2-ACETO-LACTATE",
            "name": ""
        },
        {
            "compartment": "",
            "id": "CPD-10353",
            "name": ""
        },
        {
            "compartment": "",
            "id": "THYMIDINE",
            "name": ""
        },
        {
            "compartment": "",
            "id": "THYMINE",
            "name": ""
        },
        {
            "compartment": "",
            "id": "NICOTINAMIDE_NUCLEOTIDE",
            "name": ""
        },
        {
            "compartment": "",
            "id": "NICOTINAMIDE_RIBOSE",
            "name": ""
        },
        {
            "compartment": "",
            "id": "CPD-15184",
            "name": ""
        },
        {
            "compartment": "",
            "id": "NACMUR",
            "name": ""
        },
        {
            "compartment": "",
            "id": "ADENOSYLCOBINAMIDE-P",
            "name": ""
        },
        {
            "compartment": "",
            "id": "SHIKIMATE",
            "name": ""
        },
        {
            "compartment": "",
            "id": "SHIKIMATE-5P",
            "name": ""
        },
        {
            "compartment": "",
            "id": "CPD-11671",
            "name": ""
        },
        {
            "compartment": "",
            "id": "5-HYDROXYINDOLE_ACETALDEHYDE",
            "name": ""
        },
        {
            "compartment": "",
            "id": "CPD-15522",
            "name": ""
        },
        {
            "compartment": "",
            "id": "CPD-15521",
            "name": ""
        },
        {
            "compartment": "",
            "id": "GLUCOSAMINE-1P",
            "name": ""
        },
        {
            "compartment": "",
            "id": "3-ENOLPYRUVYL-SHIKIMATE-5P",
            "name": ""
        },
        {
            "compartment": "",
            "id": "CPD-10659",
            "name": ""
        },
        {
            "compartment": "",
            "id": "CPD-10660",
            "name": ""
        },
        {
            "compartment": "",
            "id": "D-XYLULOSE",
            "name": ""
        },
        {
            "compartment": "",
            "id": "METHYLARSONITE",
            "name": ""
        },
        {
            "compartment": "",
            "id": "DIMETHYLARSINATE",
            "name": ""
        },
        {
            "compartment": "",
            "id": "AMMONIA",
            "name": ""
        },
        {
            "compartment": "",
            "id": "UROCANATE",
            "name": ""
        },
        {
            "compartment": "",
            "id": "GLUTAMATE-1-SEMIALDEHYDE",
            "name": ""
        },
        {
            "compartment": "",
            "id": "CPD-201",
            "name": ""
        },
        {
            "compartment": "",
            "id": "4-hydroxybenzoate",
            "name": ""
        },
        {
            "compartment": "",
            "id": "C3",
            "name": ""
        },
        {
            "compartment": "",
            "id": "C4",
            "name": ""
        },
        {
            "compartment": "",
            "id": "CPD-7695",
            "name": ""
        },
        {
            "compartment": "",
            "id": "S2O3",
            "name": ""
        },
        {
            "compartment": "",
            "id": "SULFO-CYSTEINE",
            "name": ""
        },
        {
            "compartment": "",
            "id": "CPD-14416",
            "name": ""
        },
        {
            "compartment": "",
            "id": "CPD-14417",
            "name": ""
        },
        {
            "compartment": "",
            "id": "N5-Formyl-THF-Glu-N",
            "name": ""
        },
        {
            "compartment": "",
            "id": "5-10-METHENYL-THF-GLU-N",
            "name": ""
        },
        {
            "compartment": "",
            "id": "CPD-14407",
            "name": ""
        },
        {
            "compartment": "",
            "id": "CPD-8120",
            "name": ""
        },
        {
            "compartment": "",
            "id": "CPD-14018",
            "name": ""
        },
        {
            "compartment": "",
            "id": "5Z8Z11Z14Z17Z-EICOSAPENTAENOATE",
            "name": ""
        },
        {
            "compartment": "",
            "id": "REDUCED-MENAQUINONE",
            "name": ""
        },
        {
            "compartment": "",
            "id": "UDP-ACETYL-CARBOXYVINYL-GLUCOSAMINE",
            "name": ""
        },
        {
            "compartment": "",
            "id": "CPD-466",
            "name": ""
        },
        {
            "compartment": "",
            "id": "CH3-MALONATE-S-ALD",
            "name": ""
        },
        {
            "compartment": "",
            "id": "L-GLUTAMATE-5-P",
            "name": ""
        },
        {
            "compartment": "",
            "id": "DIHYDROSIROHYDROCHLORIN",
            "name": ""
        },
        {
            "compartment": "",
            "id": "CO+2",
            "name": ""
        },
        {
            "compartment": "",
            "id": "CPD-9039",
            "name": ""
        },
        {
            "compartment": "",
            "id": "D-RIBULOSE-15-P2",
            "name": ""
        },
        {
            "compartment": "",
            "id": "DI-H-URACIL",
            "name": ""
        },
        {
            "compartment": "",
            "id": "3-UREIDO-PROPIONATE",
            "name": ""
        },
        {
            "compartment": "",
            "id": "CPD-11670",
            "name": ""
        },
        {
            "compartment": "",
            "id": "CPD-12177",
            "name": ""
        },
        {
            "compartment": "",
            "id": "XYLOSE",
            "name": ""
        },
        {
            "compartment": "",
            "id": "CPD3O-4151",
            "name": ""
        },
        {
            "compartment": "",
            "id": "HYDRPHENYLAC-CPD",
            "name": ""
        },
        {
            "compartment": "",
            "id": "S-ADENOSYLMETHIONINAMINE",
            "name": ""
        },
        {
            "compartment": "",
            "id": "UDP-N-ACETYLMURAMATE",
            "name": ""
        },
        {
            "compartment": "",
            "id": "CPD0-1456",
            "name": ""
        },
        {
            "compartment": "",
            "id": "CPD-3762",
            "name": ""
        },
        {
            "compartment": "",
            "id": "LAUROYLCOA-CPD",
            "name": ""
        },
        {
            "compartment": "",
            "id": "DODECANOATE",
            "name": ""
        },
        {
            "compartment": "",
            "id": "STEAROYL-COA",
            "name": ""
        },
        {
            "compartment": "",
            "id": "STEARIC_ACID",
            "name": ""
        },
        {
            "compartment": "",
            "id": "CPD-9965",
            "name": ""
        },
        {
            "compartment": "",
            "id": "ARACHIDIC_ACID",
            "name": ""
        },
        {
            "compartment": "",
            "id": "GLC",
            "name": ""
        },
        {
            "compartment": "",
            "id": "CPD-15382",
            "name": ""
        },
        {
            "compartment": "",
            "id": "5-P-BETA-D-RIBOSYL-AMINE",
            "name": ""
        },
        {
            "compartment": "",
            "id": "5-PHOSPHO-RIBOSYL-GLYCINEAMIDE",
            "name": ""
        },
        {
            "compartment": "",
            "id": "PUTRESCINE",
            "name": ""
        },
        {
            "compartment": "",
            "id": "SPERMIDINE",
            "name": ""
        },
        {
            "compartment": "",
            "id": "5-METHYLTHIOADENOSINE",
            "name": ""
        },
        {
            "compartment": "",
            "id": "CYTOSINE",
            "name": ""
        },
        {
            "compartment": "",
            "id": "CPD-9451",
            "name": ""
        },
        {
            "compartment": "",
            "id": "INDOLE-3-GLYCEROL-P",
            "name": ""
        },
        {
            "compartment": "",
            "id": "N-FORMIMINO-L-GLUTAMATE",
            "name": ""
        },
        {
            "compartment": "",
            "id": "FORMAMIDE",
            "name": ""
        },
        {
            "compartment": "",
            "id": "CPD0-1718",
            "name": ""
        },
        {
            "compartment": "",
            "id": "CPD-16458",
            "name": ""
        },
        {
            "compartment": "",
            "id": "CPD-302",
            "name": ""
        },
        {
            "compartment": "",
            "id": "BETA-D-FRUCTOSE",
            "name": ""
        },
        {
            "compartment": "",
            "id": "CPD-5923",
            "name": ""
        },
        {
            "compartment": "",
            "id": "CPD-12706",
            "name": ""
        },
        {
            "compartment": "",
            "id": "GLT-tRNAs",
            "name": ""
        },
        {
            "compartment": "",
            "id": "Charged-GLT-tRNAs",
            "name": ""
        },
        {
            "compartment": "",
            "id": "CPD0-2018",
            "name": ""
        },
        {
            "compartment": "",
            "id": "5-PHOSPHORIBOSYL-5-AMINOIMIDAZOLE",
            "name": ""
        },
        {
            "compartment": "",
            "id": "C6",
            "name": ""
        },
        {
            "compartment": "",
            "id": "AMINO-HYDROXYMETHYL-METHYL-PYR-P",
            "name": ""
        },
        {
            "compartment": "",
            "id": "CPD-15979",
            "name": ""
        },
        {
            "compartment": "",
            "id": "MALONYL-COA",
            "name": ""
        },
        {
            "compartment": "",
            "id": "CPD-671",
            "name": ""
        },
        {
            "compartment": "",
            "id": "MAL",
            "name": ""
        },
        {
            "compartment": "",
            "id": "CPD-209",
            "name": ""
        },
        {
            "compartment": "",
            "id": "ENOL-PHENYLPYRUVATE",
            "name": ""
        },
        {
            "compartment": "",
            "id": "4-P-PANTOTHENATE",
            "name": ""
        },
        {
            "compartment": "",
            "id": "CMP",
            "name": ""
        },
        {
            "compartment": "",
            "id": "CPD0-881",
            "name": ""
        },
        {
            "compartment": "",
            "id": "CPD-1130",
            "name": ""
        },
        {
            "compartment": "",
            "id": "CPD-3618",
            "name": ""
        },
        {
            "compartment": "",
            "id": "3-5-ADP",
            "name": ""
        },
        {
            "compartment": "",
            "id": "CPD-15377",
            "name": ""
        },
        {
            "compartment": "",
            "id": "METOH",
            "name": ""
        },
        {
            "compartment": "",
            "id": "FORMALDEHYDE",
            "name": ""
        },
        {
            "compartment": "",
            "id": "CPD-12310",
            "name": ""
        },
        {
            "compartment": "",
            "id": "CPD-662",
            "name": ""
        },
        {
            "compartment": "",
            "id": "CPD-1091",
            "name": ""
        },
        {
            "compartment": "",
            "id": "CPD-602",
            "name": ""
        },
        {
            "compartment": "",
            "id": "DE-O-GLUCONATE",
            "name": ""
        },
        {
            "compartment": "",
            "id": "DE-O-K-GLUCONATE",
            "name": ""
        },
        {
            "compartment": "",
            "id": "4-HYDROXY-BUTYRATE",
            "name": ""
        },
        {
            "compartment": "",
            "id": "SUCC-S-ALD",
            "name": ""
        },
        {
            "compartment": "",
            "id": "OLEATE-CPD",
            "name": ""
        },
        {
            "compartment": "",
            "id": "OLEOYL-COA",
            "name": ""
        },
        {
            "compartment": "",
            "id": "PROPANOL",
            "name": ""
        },
        {
            "compartment": "",
            "id": "CPD-665",
            "name": ""
        },
        {
            "compartment": "",
            "id": "LYS",
            "name": ""
        },
        {
            "compartment": "",
            "id": "CPD-15016",
            "name": ""
        },
        {
            "compartment": "",
            "id": "2-5-TRIPHOSPHORIBOSYL-3-DEPHOSPHO-",
            "name": ""
        },
        {
            "compartment": "",
            "id": "DIMETHYLBENZIMIDAZOLE",
            "name": ""
        },
        {
            "compartment": "",
            "id": "ALPHA-RIBAZOLE-5-P",
            "name": ""
        },
        {
            "compartment": "",
            "id": "L-ALPHA-AMINO-EPSILON-KETO-PIMELATE",
            "name": ""
        },
        {
            "compartment": "",
            "id": "DEOXYXYLULOSE-5P",
            "name": ""
        },
        {
            "compartment": "",
            "id": "GLYCOLLATE",
            "name": ""
        },
        {
            "compartment": "",
            "id": "BUTANEDIOL",
            "name": ""
        },
        {
            "compartment": "",
            "id": "DTDP-RHAMNOSE",
            "name": ""
        },
        {
            "compartment": "",
            "id": "CPD-469",
            "name": ""
        },
        {
            "compartment": "",
            "id": "CPD-11997",
            "name": ""
        },
        {
            "compartment": "",
            "id": "CPD-11998",
            "name": ""
        },
        {
            "compartment": "",
            "id": "DUDP",
            "name": ""
        },
        {
            "compartment": "",
            "id": "CYCLOHEXA-15-DIENE-1-CARBONYL-COA",
            "name": ""
        },
        {
            "compartment": "",
            "id": "BENZOYLCOA",
            "name": ""
        },
        {
            "compartment": "",
            "id": "AMINO-ACETONE",
            "name": ""
        },
        {
            "compartment": "",
            "id": "PHOSPHORIBOSYL-FORMAMIDO-CARBOXAMIDE",
            "name": ""
        },
        {
            "compartment": "",
            "id": "CPD-15435",
            "name": ""
        },
        {
            "compartment": "",
            "id": "2-C-METHYL-D-ERYTHRITOL-4-PHOSPHATE",
            "name": ""
        },
        {
            "compartment": "",
            "id": "4-CYTIDINE-5-DIPHOSPHO-2-C",
            "name": ""
        },
        {
            "compartment": "",
            "id": "4-PHOSPHONOOXY-THREONINE",
            "name": ""
        },
        {
            "compartment": "",
            "id": "D-LACTATE",
            "name": ""
        },
        {
            "compartment": "",
            "id": "CPD-11994",
            "name": ""
        },
        {
            "compartment": "",
            "id": "CDP",
            "name": ""
        },
        {
            "compartment": "",
            "id": "ETF-Reduced",
            "name": ""
        },
        {
            "compartment": "",
            "id": "CROTONYL-COA",
            "name": ""
        },
        {
            "compartment": "",
            "id": "BUTYRYL-COA",
            "name": ""
        },
        {
            "compartment": "",
            "id": "ETF-Oxidized",
            "name": ""
        },
        {
            "compartment": "",
            "id": "CPD-10656",
            "name": ""
        },
        {
            "compartment": "",
            "id": "CPD-10823",
            "name": ""
        },
        {
            "compartment": "",
            "id": "ACETYL-P",
            "name": ""
        },
        {
            "compartment": "",
            "id": "ADENOSYLCOBALAMIN-5-P",
            "name": ""
        },
        {
            "compartment": "",
            "id": "Ubiquinones",
            "name": ""
        },
        {
            "compartment": "",
            "id": "ext_PROTON",
            "name": ""
        },
        {
            "compartment": "",
            "id": "Ubiquinols",
            "name": ""
        },
        {
            "compartment": "",
            "id": "DGTP",
            "name": ""
        },
        {
            "compartment": "",
            "id": "DIHYDRONEOPTERIN-P3",
            "name": ""
        },
        {
            "compartment": "",
            "id": "LEU",
            "name": ""
        },
        {
            "compartment": "",
            "id": "CPD-12303",
            "name": ""
        },
        {
            "compartment": "",
            "id": "CPD-12304",
            "name": ""
        },
        {
            "compartment": "",
            "id": "CPD-9044",
            "name": ""
        },
        {
            "compartment": "",
            "id": "2-KETO-3-DEOXY-6-P-GLUCONATE",
            "name": ""
        },
        {
            "compartment": "",
            "id": "CPD-1771",
            "name": ""
        },
        {
            "compartment": "",
            "id": "2C-METH-D-ERYTHRITOL-CYCLODIPHOSPHATE",
            "name": ""
        },
        {
            "compartment": "",
            "id": "HYDROXY-METHYL-BUTENYL-DIP",
            "name": ""
        },
        {
            "compartment": "",
            "id": "BUTYRIC_ACID",
            "name": ""
        },
        {
            "compartment": "",
            "id": "DGDP",
            "name": ""
        },
        {
            "compartment": "",
            "id": "HISTIDINAL",
            "name": ""
        },
        {
            "compartment": "",
            "id": "SIROHYDROCHLORIN",
            "name": ""
        },
        {
            "compartment": "",
            "id": "COBALT-SIROHYDROCHLORIN",
            "name": ""
        },
        {
            "compartment": "",
            "id": "PROPIONYL-COA",
            "name": ""
        },
        {
            "compartment": "",
            "id": "PROPIONYL-P",
            "name": ""
        },
        {
            "compartment": "",
            "id": "DATP",
            "name": ""
        },
        {
            "compartment": "",
            "id": "N-ACETYL-L-2-AMINO-6-OXO-PIMELATE",
            "name": ""
        },
        {
            "compartment": "",
            "id": "CPD-279",
            "name": ""
        },
        {
            "compartment": "",
            "id": "CPD-12258",
            "name": ""
        },
        {
            "compartment": "",
            "id": "ILE",
            "name": ""
        },
        {
            "compartment": "",
            "id": "MESACONATE",
            "name": ""
        },
        {
            "compartment": "",
            "id": "TYR",
            "name": ""
        },
        {
            "compartment": "",
            "id": "AMINO-OH-HYDROXYMETHYL-DIHYDROPTERIDINE",
            "name": ""
        },
        {
            "compartment": "",
            "id": "2-PHOSPHO-4-CYTIDINE-5-DIPHOSPHO-2-C-MET",
            "name": ""
        },
        {
            "compartment": "",
            "id": "2-METHYLMALEATE",
            "name": ""
        },
        {
            "compartment": "",
            "id": "BUTANAL",
            "name": ""
        },
        {
            "compartment": "",
            "id": "BUTANOL",
            "name": ""
        },
        {
            "compartment": "",
            "id": "DIHYDROXYACETONE",
            "name": ""
        },
        {
            "compartment": "",
            "id": "L-1-LYSOPHOSPHATIDATE",
            "name": ""
        },
        {
            "compartment": "",
            "id": "CPD-8268",
            "name": ""
        },
        {
            "compartment": "",
            "id": "CPD-12307",
            "name": ""
        },
        {
            "compartment": "",
            "id": "CPD-12308",
            "name": ""
        },
        {
            "compartment": "",
            "id": "VAL",
            "name": ""
        },
        {
            "compartment": "",
            "id": "DCTP",
            "name": ""
        },
        {
            "compartment": "",
            "id": "CPD-10852",
            "name": ""
        },
        {
            "compartment": "",
            "id": "CPD-10850",
            "name": ""
        },
        {
            "compartment": "",
            "id": "CPD-13576",
            "name": ""
        },
        {
            "compartment": "",
            "id": "S-3-HYDROXYBUTANOYL-COA",
            "name": ""
        },
        {
            "compartment": "",
            "id": "CPD-12260",
            "name": ""
        },
        {
            "compartment": "",
            "id": "CPD-11984",
            "name": ""
        },
        {
            "compartment": "",
            "id": "D-SEDOHEPTULOSE-7-P",
            "name": ""
        },
        {
            "compartment": "",
            "id": "METHYL-GLYOXAL",
            "name": ""
        },
        {
            "compartment": "",
            "id": "CPD-1086",
            "name": ""
        },
        {
            "compartment": "",
            "id": "ETR-Quinones",
            "name": ""
        },
        {
            "compartment": "",
            "id": "ETR-Quinols",
            "name": ""
        },
        {
            "compartment": "",
            "id": "PRO",
            "name": ""
        },
        {
            "compartment": "",
            "id": "x_FORMATE",
            "name": ""
        },
        {
            "compartment": "",
            "id": "x_SUC",
            "name": ""
        },
        {
            "compartment": "",
            "id": "x_FUM",
            "name": ""
        },
        {
            "compartment": "",
            "id": "x_ACET",
            "name": ""
        },
        {
            "compartment": "",
            "id": "x_D-LACTATE",
            "name": ""
        },
        {
            "compartment": "",
            "id": "x_ACETYL-COA",
            "name": ""
        },
        {
            "compartment": "",
            "id": "x_CO-A",
            "name": ""
        },
        {
            "compartment": "",
            "id": "x_propane-1,2-diol",
            "name": ""
        },
        {
            "compartment": "",
            "id": "propane-1,2-diol",
            "name": ""
        },
        {
            "compartment": "",
            "id": "x_SULFATE",
            "name": ""
        },
        {
            "compartment": "",
            "id": "SULFATE",
            "name": ""
        },
        {
            "compartment": "",
            "id": "x_ATP",
            "name": ""
        },
        {
            "compartment": "",
            "id": "x_ADP",
            "name": ""
        },
        {
            "compartment": "",
            "id": "x_Pi",
            "name": ""
        },
        {
            "compartment": "",
            "id": "x_PROTON",
            "name": ""
        },
        {
            "compartment": "",
            "id": "x_WATER",
            "name": ""
        },
        {
            "compartment": "",
            "id": "x_HS",
            "name": ""
        },
        {
            "compartment": "",
            "id": "x_GLT",
            "name": ""
        },
        {
            "compartment": "",
            "id": "x_NIACINE",
            "name": ""
        },
        {
            "compartment": "",
            "id": "x_ARABINOSE",
            "name": ""
        },
        {
            "compartment": "",
            "id": "x_ETOH",
            "name": ""
        },
        {
            "compartment": "",
            "id": "x_BUTANEDIOL",
            "name": ""
        },
        {
            "compartment": "",
            "id": "x_CARBON-DIOXIDE",
            "name": ""
        },
        {
            "compartment": "",
            "id": "x_CARBON-MONOXIDE",
            "name": ""
        },
        {
            "compartment": "",
            "id": "CARBON-MONOXIDE",
            "name": ""
        },
        {
            "compartment": "",
            "id": "x_HYDROGEN-MOLECULE",
            "name": ""
        },
        {
            "compartment": "",
            "id": "x_BUTANOL",
            "name": ""
        },
        {
            "compartment": "",
            "id": "x_BETA-D-FRUCTOSE",
            "name": ""
        },
        {
            "compartment": "",
            "id": "x_GLC",
            "name": ""
        },
        {
            "compartment": "",
            "id": "x_RHAMNOSE",
            "name": ""
        },
        {
            "compartment": "",
            "id": "x_D-Ribose",
            "name": ""
        },
        {
            "compartment": "",
            "id": "x_D-Xylose",
            "name": ""
        },
        {
            "compartment": "",
            "id": "x_NITROGEN-MOLECULE",
            "name": ""
        },
        {
            "compartment": "",
            "id": "x_AMMONIA",
            "name": ""
        },
        {
            "compartment": "",
            "id": "x_NITRATE",
            "name": ""
        },
        {
            "compartment": "",
            "id": "NITRATE",
            "name": ""
        },
        {
            "compartment": "",
            "id": "x_NITRITE",
            "name": ""
        },
        {
            "compartment": "",
            "id": "NITRITE",
            "name": ""
        },
        {
            "compartment": "",
            "id": "x_GLYCOL",
            "name": ""
        },
        {
            "compartment": "",
            "id": "GLYCOL",
            "name": ""
        },
        {
            "compartment": "",
            "id": "x_CPD-15999",
            "name": ""
        },
        {
            "compartment": "",
            "id": "CPD-15999",
            "name": ""
        },
        {
            "compartment": "",
            "id": "x_CO+2",
            "name": ""
        },
        {
            "compartment": "",
            "id": "x_PPI",
            "name": ""
        },
        {
            "compartment": "",
            "id": "x_P3I",
            "name": ""
        },
        {
            "compartment": "",
            "id": "x_CH33ADO",
            "name": ""
        },
        {
            "compartment": "",
            "id": "CH33ADO",
            "name": ""
        },
        {
            "compartment": "",
            "id": "x_ADENOSYL-HOMO-CYS",
            "name": ""
        },
        {
            "compartment": "",
            "id": "x_STEARATE",
            "name": ""
        },
        {
            "compartment": "",
            "id": "STEARATE",
            "name": ""
        },
        {
            "compartment": "",
            "id": "x_METHYLENE_HEXADECANOATE",
            "name": ""
        },
        {
            "compartment": "",
            "id": "METHYLENE_HEXADECANOATE",
            "name": ""
        },
        {
            "compartment": "",
            "id": "x_DUM-DUM",
            "name": ""
        },
        {
            "compartment": "",
            "id": "CPD-12231",
            "name": ""
        },
        {
            "compartment": "",
            "id": "x_GLN",
            "name": ""
        },
        {
            "compartment": "",
            "id": "x_MET",
            "name": ""
        },
        {
            "compartment": "",
            "id": "x_SER",
            "name": ""
        },
        {
            "compartment": "",
            "id": "x_L-ASPARTATE",
            "name": ""
        },
        {
            "compartment": "",
            "id": "x_L-ALPHA-ALANINE",
            "name": ""
        },
        {
            "compartment": "",
            "id": "x_LYS",
            "name": ""
        },
        {
            "compartment": "",
            "id": "x_ARG",
            "name": ""
        },
        {
            "compartment": "",
            "id": "x_ASN",
            "name": ""
        },
        {
            "compartment": "",
            "id": "x_TRP",
            "name": ""
        },
        {
            "compartment": "",
            "id": "x_PHE",
            "name": ""
        },
        {
            "compartment": "",
            "id": "x_TYR",
            "name": ""
        },
        {
            "compartment": "",
            "id": "x_CYS",
            "name": ""
        },
        {
            "compartment": "",
            "id": "x_GLY",
            "name": ""
        },
        {
            "compartment": "",
            "id": "x_LEU",
            "name": ""
        },
        {
            "compartment": "",
            "id": "x_HIS",
            "name": ""
        },
        {
            "compartment": "",
            "id": "x_VAL",
            "name": ""
        },
        {
            "compartment": "",
            "id": "x_PRO",
            "name": ""
        },
        {
            "compartment": "",
            "id": "x_THR",
            "name": ""
        },
        {
            "compartment": "",
            "id": "x_ILE",
            "name": ""
        },
        {
            "compartment": "",
            "id": "x_CTP",
            "name": ""
        },
        {
            "compartment": "",
            "id": "x_GTP",
            "name": ""
        },
        {
            "compartment": "",
            "id": "x_UTP",
            "name": ""
        },
        {
            "compartment": "",
            "id": "x_DATP",
            "name": ""
        },
        {
            "compartment": "",
            "id": "x_DCTP",
            "name": ""
        },
        {
            "compartment": "",
            "id": "x_DGTP",
            "name": ""
        },
        {
            "compartment": "",
            "id": "x_TTP",
            "name": ""
        },
        {
            "compartment": "",
            "id": "x_NAD",
            "name": ""
        },
        {
            "compartment": "",
            "id": "x_NADP",
            "name": ""
        },
        {
            "compartment": "",
            "id": "x_PETROSELINATE",
            "name": ""
        },
        {
            "compartment": "",
            "id": "PETROSELINATE",
            "name": ""
        },
        {
            "compartment": "",
            "id": "x_PALMITATE",
            "name": ""
        },
        {
            "compartment": "",
            "id": "x_MYRISTATE",
            "name": ""
        },
        {
            "compartment": "",
            "id": "MYRISTATE",
            "name": ""
        },
        {
            "compartment": "",
            "id": "x_PALMITOLEATE",
            "name": ""
        },
        {
            "compartment": "",
            "id": "PALMITOLEATE",
            "name": ""
        },
        {
            "compartment": "",
            "id": "x_FAD",
            "name": ""
        },
        {
            "compartment": "",
            "id": "x_FMN",
            "name": ""
        },
        {
            "compartment": "",
            "id": "x_THF-GLU-N",
            "name": ""
        },
        {
            "compartment": "",
            "id": "x_Peptidoglycan-dimer(tetrapeptide)",
            "name": ""
        },
        {
            "compartment": "",
            "id": "x_CPD-12231",
            "name": ""
        },
        {
            "compartment": "",
            "id": "x_glycerol_teichoic_acid",
            "name": ""
        },
        {
            "compartment": "",
            "id": "glycerol_teichoic_acid",
            "name": ""
        },
        {
            "compartment": "",
            "id": "x_BIOMASS",
            "name": ""
        },
        {
            "compartment": "",
            "id": "HYDROXYLAMINE",
            "name": ""
        },
        {
            "compartment": "",
            "id": "O-ACETYL-L-HOMOSERINE",
            "name": ""
        },
        {
            "compartment": "",
            "id": "H2CO3",
            "name": ""
        },
        {
            "compartment": "",
            "id": "corrinoid-Fe-S-Protein",
            "name": ""
        },
        {
            "compartment": "",
            "id": "methylated-corrinoid-Fe-S-Proteins",
            "name": ""
        },
        {
            "compartment": "",
            "id": "CPD-318",
            "name": ""
        },
        {
            "compartment": "",
            "id": "L-DEHYDRO-ASCORBATE",
            "name": ""
        },
        {
            "compartment": "",
            "id": "APS",
            "name": ""
        },
        {
            "compartment": "",
            "id": "TRIMETHYLAMINE",
            "name": ""
        },
        {
            "compartment": "",
            "id": "Cytochromes-C-Oxidized",
            "name": ""
        },
        {
            "compartment": "",
            "id": "TRIMETHYLAMINE-N-O",
            "name": ""
        },
        {
            "compartment": "",
            "id": "Cytochromes-C-Reduced",
            "name": ""
        },
        {
            "compartment": "",
            "id": "S-CITRAMALATE",
            "name": ""
        },
        {
            "compartment": "",
            "id": "CPD-329",
            "name": ""
        },
        {
            "compartment": "",
            "id": "CPD-10750",
            "name": ""
        },
        {
            "compartment": "",
            "id": "CPD-642",
            "name": ""
        },
        {
            "compartment": "",
            "id": "FORMYL-THF-GLU-N",
            "name": ""
        },
        {
            "compartment": "",
            "id": "CPD-12279",
            "name": ""
        },
        {
            "compartment": "",
            "id": "ACRYLAMIDE",
            "name": ""
        },
        {
            "compartment": "",
            "id": "ACRYLATE",
            "name": ""
        },
        {
            "compartment": "",
            "id": "CPD-675",
            "name": ""
        },
        {
            "compartment": "",
            "id": "CPD-3707",
            "name": ""
        },
        {
            "compartment": "",
            "id": "CPD-3706",
            "name": ""
        },
        {
            "compartment": "",
            "id": "CPD-3713",
            "name": ""
        },
        {
            "compartment": "",
            "id": "CPD-3711",
            "name": ""
        },
        {
            "compartment": "",
            "id": "OXOPENTENOATE",
            "name": ""
        },
        {
            "compartment": "",
            "id": "4-HYDROXY-2-KETOVALERATE",
            "name": ""
        },
        {
            "compartment": "",
            "id": "SIROHEME",
            "name": ""
        },
        {
            "compartment": "",
            "id": "GLYCOLALDEHYDE",
            "name": ""
        },
        {
            "compartment": "",
            "id": "CPD-237",
            "name": ""
        },
        {
            "compartment": "",
            "id": "INDOLE_ACETATE_AUXIN",
            "name": ""
        },
        {
            "compartment": "",
            "id": "GLC-6-P",
            "name": ""
        },
        {
            "compartment": "",
            "id": "CPD-334",
            "name": ""
        },
        {
            "compartment": "",
            "id": "CPD-13913",
            "name": ""
        },
        {
            "compartment": "",
            "id": "CPD-13912",
            "name": ""
        },
        {
            "compartment": "",
            "id": "CPD-13914",
            "name": ""
        },
        {
            "compartment": "",
            "id": "CPD-13910",
            "name": ""
        },
        {
            "compartment": "",
            "id": "CPD-13695",
            "name": ""
        },
        {
            "compartment": "",
            "id": "CPD-13696",
            "name": ""
        },
        {
            "compartment": "",
            "id": "SORBITOL",
            "name": ""
        },
        {
            "compartment": "",
            "id": "NIACINAMIDE",
            "name": ""
        },
        {
            "compartment": "",
            "id": "NMNH",
            "name": ""
        },
        {
            "compartment": "",
            "id": "CPD-3709",
            "name": ""
        },
        {
            "compartment": "",
            "id": "CPD-3708",
            "name": ""
        },
        {
            "compartment": "",
            "id": "monodehydroascorbate_radical",
            "name": ""
        },
        {
            "compartment": "",
            "id": "3-OCTAPRENYL-4-HYDROXYBENZOATE",
            "name": ""
        },
        {
            "compartment": "",
            "id": "CPD-3725",
            "name": ""
        },
        {
            "compartment": "",
            "id": "CPD-3724",
            "name": ""
        },
        {
            "compartment": "",
            "id": "4-GUANIDO-BUTYRAMIDE",
            "name": ""
        },
        {
            "compartment": "",
            "id": "CPD-592",
            "name": ""
        },
        {
            "compartment": "",
            "id": "GLC-D-LACTONE",
            "name": ""
        },
        {
            "compartment": "",
            "id": "CPD-7257",
            "name": ""
        },
        {
            "compartment": "",
            "id": "CPD-202",
            "name": ""
        },
        {
            "compartment": "",
            "id": "CPD-289",
            "name": ""
        },
        {
            "compartment": "",
            "id": "CATECHOL",
            "name": ""
        },
        {
            "compartment": "",
            "id": "PAPS",
            "name": ""
        },
        {
            "compartment": "",
            "id": "CPD-12306",
            "name": ""
        },
        {
            "compartment": "",
            "id": "FADH2",
            "name": ""
        },
        {
            "compartment": "",
            "id": "CPD-12305",
            "name": ""
        },
        {
            "compartment": "",
            "id": "CPD-14442",
            "name": ""
        },
        {
            "compartment": "",
            "id": "CPD-600",
            "name": ""
        },
        {
            "compartment": "",
            "id": "CPD-15711",
            "name": ""
        },
        {
            "compartment": "",
            "id": "CPD-1241",
            "name": ""
        },
        {
            "compartment": "",
            "id": "CPD-15712",
            "name": ""
        },
        {
            "compartment": "",
            "id": "DIHYDRONEOPTERIN-P",
            "name": ""
        },
        {
            "compartment": "",
            "id": "CPD-60",
            "name": ""
        },
        {
            "compartment": "",
            "id": "N-FORMIMINO-GLYCINE",
            "name": ""
        },
        {
            "compartment": "",
            "id": "CPD-14437",
            "name": ""
        },
        {
            "compartment": "",
            "id": "CPD-14436",
            "name": ""
        },
        {
            "compartment": "",
            "id": "DIHYDRO-NEO-PTERIN",
            "name": ""
        },
        {
            "compartment": "",
            "id": "CPD-10591",
            "name": ""
        },
        {
            "compartment": "",
            "id": "CPD-10556",
            "name": ""
        },
        {
            "compartment": "",
            "id": "23-DIPHOSPHOGLYCERATE",
            "name": ""
        },
        {
            "compartment": "",
            "id": "PROPIONAMIDE",
            "name": ""
        },
        {
            "compartment": "",
            "id": "PROPIONATE",
            "name": ""
        },
        {
            "compartment": "",
            "id": "CPD-369",
            "name": ""
        },
        {
            "compartment": "",
            "id": "CPD-15616",
            "name": ""
        },
        {
            "compartment": "",
            "id": "CPD0-1812",
            "name": ""
        },
        {
            "compartment": "",
            "id": "CPD-13847",
            "name": ""
        },
        {
            "compartment": "",
            "id": "ACETAMIDE",
            "name": ""
        },
        {
            "compartment": "",
            "id": "INDOLE_ACETALDEHYDE",
            "name": ""
        },
        {
            "compartment": "",
            "id": "CPD-341",
            "name": ""
        },
        {
            "compartment": "",
            "id": "INDOLEYL-CPD",
            "name": ""
        },
        {
            "compartment": "",
            "id": "CPD-13907",
            "name": ""
        },
        {
            "compartment": "",
            "id": "CPD-317",
            "name": ""
        },
        {
            "compartment": "",
            "id": "CPD-3344",
            "name": ""
        }
    ],
    "reactions": [
        {
            "gene_reaction_rule": "CLAU_1254 or CLAU_1684 or CLAU_2368 or CLAU_2625 or CLAU_3064 or CLAU_3602 or CLAU_3603",
            "id": "RXN-11291",
            "lower_bound": 0.0,
            "metabolites": {
                "CPD-12259": 1.0,
                "CPD-12297": -2.0,
                "PROTON": 1.0,
                "UNDECAPRENYL-DIPHOSPHATE": 1.0
            },
            "name": "",
            "upper_bound": 1000.0
        },
        {
            "gene_reaction_rule": "CLAU_3521",
            "id": "THREDEHYD-RXN",
            "lower_bound": 0.0,
            "metabolites": {
                "2-OXOBUTANOATE": 1.0,
                "AMMONIUM": 1.0,
                "THR": -1.0
            },
            "name": "",
            "upper_bound": 1000.0
        },
        {
            "gene_reaction_rule": "CLAU_2429",
            "id": "RXN-14227",
            "lower_bound": 0.0,
            "metabolites": {
                "CPD-8259": 1.0,
                "NICOTINATE_NUCLEOTIDE": -1.0,
                "Pi": 1.0,
                "WATER": -1.0
            },
            "name": "",
            "upper_bound": 1000.0
        },
        {
            "annotation": {
                "type": "spontaneous"
            },
            "gene_reaction_rule": "",
            "id": "RXN-14883",
            "lower_bound": -1000.0,
            "metabolites": {
                "D-Ribopyranose": 1.0,
                "D-Ribose": -1.0
            },
            "name": "",
            "upper_bound": 1000.0
        },
        {
            "annotation": {
                "type": "spontaneous"
            },
            "gene_reaction_rule": "",
            "id": "RXN-14882",
            "lower_bound": -1000.0,
            "metabolites": {
                "D-Ribofuranose": 1.0,
                "D-Ribose": -1.0
            },
            "name": "",
            "upper_bound": 1000.0
        },
        {
            "gene_reaction_rule": "CLAU_2683",
            "id": "ARGSUCCINSYN-RXN",
            "lower_bound": 0.0,
            "metabolites": {
                "AMP": 1.0,
                "ATP": -1.0,
                "L-ARGININO-SUCCINATE": 1.0,
                "L-ASPARTATE": -1.0,
                "L-CITRULLINE": -1.0,
                "PPI": 1.0,
                "PROTON": 1.0
            },
            "name": "",
            "upper_bound": 1000.0
        },
        {
            "gene_reaction_rule": "CLAU_0441 or CLAU_0658 or CLAU_0955",
            "id": "ADENINE-DEAMINASE-RXN",
            "lower_bound": -1000.0,
            "metabolites": {
                "ADENINE": -1.0,
                "AMMONIUM": 1.0,
                "HYPOXANTHINE": 1.0,
                "PROTON": -1.0,
                "WATER": -1.0
            },
            "name": "",
            "upper_bound": 1000.0
        },
        {
            "gene_reaction_rule": "CLAU_0294",
            "id": "DIOHBUTANONEPSYN-RXN",
            "lower_bound": -1000.0,
            "metabolites": {
                "DIHYDROXY-BUTANONE-P": 1.0,
                "FORMATE": 1.0,
                "PROTON": 1.0,
                "RIBULOSE-5P": -1.0
            },
            "name": "",
            "upper_bound": 1000.0
        },
        {
            "gene_reaction_rule": "CLAU_3297",
            "id": "RXN1F-20",
            "lower_bound": 0.0,
            "metabolites": {
                "ADP": 1.0,
                "ATP": -1.0,
                "MG+2": -1.0,
                "MG-PROTOPORPHYRIN": 1.0,
                "PROTON": 3.0,
                "PROTOPORPHYRIN_IX": -1.0,
                "Pi": 1.0,
                "WATER": -1.0
            },
            "name": "",
            "upper_bound": 1000.0
        },
        {
            "annotation": {
                "possible_gprs": [
                    "CLAU_1267",
                    "CLAU_2283"
                ]
            },
            "gene_reaction_rule": "",
            "id": "UDPGLCNACEPIM-RXN",
            "lower_bound": -1000.0,
            "metabolites": {
                "UDP-MANNAC": 1.0,
                "UDP-N-ACETYL-D-GLUCOSAMINE": -1.0
            },
            "name": "",
            "upper_bound": 1000.0
        },
        {
            "annotation": {
                "possible_gprs": [
                    "CLAU_0197",
                    "CLAU_0837",
                    "CLAU_0949",
                    "CLAU_1041",
                    "CLAU_1209",
                    "CLAU_3620"
                ]
            },
            "gene_reaction_rule": "",
            "id": "RXN-14715",
            "lower_bound": 0.0,
            "metabolites": {
                "CPD-15566": -1.0,
                "CPD-15567": 1.0,
                "NADP": 1.0,
                "NADPH": -1.0,
                "PROTON": -1.0
            },
            "name": "",
            "upper_bound": 1000.0
        },
        {
            "gene_reaction_rule": "CLAU_2548 or CLAU_2567",
            "id": "DTDPGLUCOSEPP-RXN",
            "lower_bound": -1000.0,
            "metabolites": {
                "DTDP-D-GLUCOSE": 1.0,
                "GLC-1-P": -1.0,
                "PPI": 1.0,
                "PROTON": -1.0,
                "TTP": -1.0
            },
            "name": "",
            "upper_bound": 1000.0
        },
        {
            "gene_reaction_rule": "CLAU_0472",
            "id": "HOMSUCTRAN-RXN",
            "lower_bound": -1000.0,
            "metabolites": {
                "CO-A": 1.0,
                "HOMO-SER": -1.0,
                "O-SUCCINYL-L-HOMOSERINE": 1.0,
                "SUC-COA": -1.0
            },
            "name": "",
            "upper_bound": 1000.0
        },
        {
            "gene_reaction_rule": "(CLAU_3178 and CLAU_3181)",
            "id": "GLUTAMIDOTRANS-RXN",
            "lower_bound": -1000.0,
            "metabolites": {
                "AICAR": 1.0,
                "D-ERYTHRO-IMIDAZOLE-GLYCEROL-P": 1.0,
                "GLN": -1.0,
                "GLT": 1.0,
                "PHOSPHORIBULOSYL-FORMIMINO-AICAR-P": -1.0,
                "PROTON": 1.0
            },
            "name": "",
            "upper_bound": 1000.0
        },
        {
            "annotation": {
                "type": "spontaneous"
            },
            "gene_reaction_rule": "",
            "id": "SPONTPRO-RXN",
            "lower_bound": -1000.0,
            "metabolites": {
                "L-DELTA1-PYRROLINE_5-CARBOXYLATE": -1.0,
                "L-GLUTAMATE_GAMMA-SEMIALDEHYDE": 1.0,
                "PROTON": -1.0,
                "WATER": -1.0
            },
            "name": "",
            "upper_bound": 1000.0
        },
        {
            "gene_reaction_rule": "CLAU_3828",
            "id": "CYTIDEAM2-RXN",
            "lower_bound": -1000.0,
            "metabolites": {
                "AMMONIUM": 1.0,
                "CYTIDINE": -1.0,
                "PROTON": -1.0,
                "URIDINE": 1.0,
                "WATER": -1.0
            },
            "name": "",
            "upper_bound": 1000.0
        },
        {
            "gene_reaction_rule": "CLAU_1737",
            "id": "RXN-13290",
            "lower_bound": 0.0,
            "metabolites": {
                "AMP": 1.0,
                "ATP": -1.0,
                "CO-A": -1.0,
                "CPD-14268": -1.0,
                "CPD-14269": 1.0,
                "PPI": 1.0
            },
            "name": "",
            "upper_bound": 1000.0
        },
        {
            "gene_reaction_rule": "CLAU_2698",
            "id": "ADPREDUCT-RXN",
            "lower_bound": -1000.0,
            "metabolites": {
                "ADP": 1.0,
                "DADP": -1.0,
                "Ox-Thioredoxin": -1.0,
                "Red-Thioredoxin": 1.0,
                "WATER": -1.0
            },
            "name": "",
            "upper_bound": 1000.0
        },
        {
            "annotation": {
                "possible_gprs": [
                    "CLAU_0611",
                    "CLAU_1471",
                    "CLAU_1390"
                ]
            },
            "gene_reaction_rule": "",
            "id": "4-CARBOXYMUCONOLACTONE-DECARBOXYLASE-RXN",
            "lower_bound": -1000.0,
            "metabolites": {
                "3-OXOADIPATE-ENOL-LACTONE": 1.0,
                "CARBON-DIOXIDE": 1.0,
                "CPD-7737": -1.0,
                "PROTON": -1.0
            },
            "name": "",
            "upper_bound": 1000.0
        },
        {
            "annotation": {
                "type": "hypothetical"
            },
            "gene_reaction_rule": "",
            "id": "NAG1P-URIDYLTRANS-RXN",
            "lower_bound": -1000.0,
            "metabolites": {
                "N-ACETYL-D-GLUCOSAMINE-1-P": -1.0,
                "PPI": 1.0,
                "PROTON": -1.0,
                "UDP-N-ACETYL-D-GLUCOSAMINE": 1.0,
                "UTP": -1.0
            },
            "name": "",
            "upper_bound": 1000.0
        },
        {
            "gene_reaction_rule": "CLAU_0279",
            "id": "ARGINASE-RXN",
            "lower_bound": -1000.0,
            "metabolites": {
                "ARG": -1.0,
                "L-ORNITHINE": 1.0,
                "UREA": 1.0,
                "WATER": -1.0
            },
            "name": "",
            "upper_bound": 1000.0
        },
        {
            "gene_reaction_rule": "CLAU_1071",
            "id": "R344-RXN",
            "lower_bound": -1000.0,
            "metabolites": {
                "ATP": -1.0,
                "CPD-690": 1.0,
                "CPD-694": -1.0,
                "P3I": 1.0
            },
            "name": "",
            "upper_bound": 1000.0
        },
        {
            "gene_reaction_rule": "CLAU_1737",
            "id": "RXN-13614",
            "lower_bound": 0.0,
            "metabolites": {
                "AMP": 1.0,
                "ATP": -1.0,
                "CO-A": -1.0,
                "CPD-10267": 1.0,
                "CPD-3617": -1.0,
                "PPI": 1.0
            },
            "name": "",
            "upper_bound": 1000.0
        },
        {
            "annotation": {
                "type": "spontaneous"
            },
            "gene_reaction_rule": "",
            "id": "RXN-7594",
            "lower_bound": -1000.0,
            "metabolites": {
                "2-KETOGLUTARATE": 1.0,
                "4-OXOGLUTARAMATE": -1.0,
                "AMMONIUM": 1.0,
                "WATER": -1.0
            },
            "name": "",
            "upper_bound": 1000.0
        },
        {
            "annotation": {
                "type": "spontaneous"
            },
            "gene_reaction_rule": "",
            "id": "RXN-7592",
            "lower_bound": -1000.0,
            "metabolites": {
                "FORMATE": 1.0,
                "FORMYL-ISOGLUTAMINE": -1.0,
                "ISOGLUTAMINE": 1.0,
                "WATER": -1.0
            },
            "name": "",
            "upper_bound": 1000.0
        },
        {
            "gene_reaction_rule": "CLAU_2760",
            "id": "2.7.9.3-RXN",
            "lower_bound": -1000.0,
            "metabolites": {
                "AMP": 1.0,
                "ATP": -1.0,
                "Pi": 1.0,
                "SE-2": -1.0,
                "SEPO3": 1.0,
                "WATER": -1.0
            },
            "name": "",
            "upper_bound": 1000.0
        },
        {
            "annotation": {
                "possible_gprs": [
                    "CLAU_0407",
                    "CLAU_0959",
                    "CLAU_0405"
                ]
            },
            "gene_reaction_rule": "",
            "id": "RXN-7682",
            "lower_bound": -1000.0,
            "metabolites": {
                "HYPOXANTHINE": -1.0,
                "NAD": -1.0,
                "NADH": 1.0,
                "PROTON": 1.0,
                "WATER": -1.0,
                "XANTHINE": 1.0
            },
            "name": "",
            "upper_bound": 1000.0
        },
        {
            "gene_reaction_rule": "CLAU_1214",
            "id": "GALPMUT-RXN",
            "lower_bound": -1000.0,
            "metabolites": {
                "CPD-14553": -1.0,
                "UDP-D-GALACTO-14-FURANOSE": 1.0
            },
            "name": "",
            "upper_bound": 1000.0
        },
        {
            "annotation": {
                "type": "hypothetical"
            },
            "gene_reaction_rule": "",
            "id": "2.7.7.39-RXN",
            "lower_bound": -1000.0,
            "metabolites": {
                "CPD-606": 1.0,
                "CTP": -1.0,
                "GLYCEROL-3P": -1.0,
                "PPI": 1.0,
                "PROTON": -1.0
            },
            "name": "",
            "upper_bound": 1000.0
        },
        {
            "gene_reaction_rule": "CLAU_1101",
            "id": "ALARACECAT-RXN",
            "lower_bound": -1000.0,
            "metabolites": {
                "D-ALANINE": 1.0,
                "L-ALPHA-ALANINE": -1.0
            },
            "name": "",
            "upper_bound": 1000.0
        },
        {
            "annotation": {
                "type": "spontaneous"
            },
            "gene_reaction_rule": "",
            "id": "RXN-15127",
            "lower_bound": -1000.0,
            "metabolites": {
                "AMMONIUM": 1.0,
                "CPD-16015": -1.0,
                "PROTON": -1.0,
                "PYRUVATE": 1.0,
                "WATER": -1.0
            },
            "name": "",
            "upper_bound": 1000.0
        },
        {
            "annotation": {
                "type": "spontaneous"
            },
            "gene_reaction_rule": "",
            "id": "RXN-15124",
            "lower_bound": -1000.0,
            "metabolites": {
                "2-AMINOACRYLATE": -1.0,
                "CPD-16015": 1.0
            },
            "name": "",
            "upper_bound": 1000.0
        },
        {
            "annotation": {
                "type": "spontaneous"
            },
            "gene_reaction_rule": "",
            "id": "RXN-15123",
            "lower_bound": -1000.0,
            "metabolites": {
                "2-OXOBUTANOATE": 1.0,
                "AMMONIUM": 1.0,
                "CPD-16013": -1.0,
                "PROTON": -1.0,
                "WATER": -1.0
            },
            "name": "",
            "upper_bound": 1000.0
        },
        {
            "gene_reaction_rule": "CLAU_3521",
            "id": "RXN-15122",
            "lower_bound": -1000.0,
            "metabolites": {
                "CPD-15056": 1.0,
                "PROTON": 1.0,
                "THR": -1.0,
                "WATER": 1.0
            },
            "name": "",
            "upper_bound": 1000.0
        },
        {
            "annotation": {
                "type": "spontaneous"
            },
            "gene_reaction_rule": "",
            "id": "RXN-15121",
            "lower_bound": -1000.0,
            "metabolites": {
                "CPD-15056": -1.0,
                "CPD-16013": 1.0
            },
            "name": "",
            "upper_bound": 1000.0
        },
        {
            "gene_reaction_rule": "CLAU_3176",
            "id": "RXN-8001",
            "lower_bound": 0.0,
            "metabolites": {
                "HIS": 1.0,
                "HISTIDINOL": -1.0,
                "NAD": -2.0,
                "NADH": 2.0,
                "PROTON": 3.0,
                "WATER": -1.0
            },
            "name": "",
            "upper_bound": 1000.0
        },
        {
            "gene_reaction_rule": "CLAU_1188 or CLAU_0207 or CLAU_0901 or CLAU_1310 or CLAU_2472 or CLAU_3333",
            "id": "RXN-11737",
            "lower_bound": 0.0,
            "metabolites": {
                "2-KETOGLUTARATE": -1.0,
                "CPD-380": 1.0,
                "GLT": 1.0,
                "L-CYSTEATE": -1.0
            },
            "name": "",
            "upper_bound": 1000.0
        },
        {
            "gene_reaction_rule": "CLAU_0708 or CLAU_2240 or CLAU_2546 or CLAU_2565",
            "id": "2.7.7.13-RXN",
            "lower_bound": 0.0,
            "metabolites": {
                "GDP-MANNOSE": 1.0,
                "GTP": -1.0,
                "MANNOSE-1P": -1.0,
                "PPI": 1.0,
                "PROTON": -1.0
            },
            "name": "",
            "upper_bound": 1000.0
        },
        {
            "annotation": {
                "type": "spontaneous"
            },
            "gene_reaction_rule": "",
            "id": "RXN-8315",
            "lower_bound": -1000.0,
            "metabolites": {
                "HSO3": 1.0,
                "PROTON": -1.0,
                "SO3": -1.0
            },
            "name": "",
            "upper_bound": 1000.0
        },
        {
            "annotation": {
                "possible_gprs": [
                    "CLAU_0011",
                    "CLAU_0522",
                    "CLAU_0689",
                    "CLAU_0940",
                    "CLAU_0993",
                    "CLAU_1044",
                    "CLAU_3190",
                    "CLAU_3609"
                ]
            },
            "gene_reaction_rule": "",
            "id": "NADPH-DEHYDROGENASE-FLAVIN-RXN",
            "lower_bound": 0.0,
            "metabolites": {
                "CPD-316": -1.0,
                "NADP": -1.0,
                "NADPH": 1.0,
                "PROTON": 2.0,
                "RIBOFLAVIN": 1.0
            },
            "name": "",
            "upper_bound": 1000.0
        },
        {
            "annotation": {
                "possible_gprs": [
                    "CLAU_0035",
                    "CLAU_0205",
                    "CLAU_0905",
                    "CLAU_1095",
                    "CLAU_1249"
                ]
            },
            "gene_reaction_rule": "",
            "id": "RXN-14147",
            "lower_bound": -1000.0,
            "metabolites": {
                "2-KETOGLUTARATE": -1.0,
                "CPD-479": 1.0,
                "GLT": 1.0,
                "MET": -1.0
            },
            "name": "",
            "upper_bound": 1000.0
        },
        {
            "annotation": {
                "possible_gprs": [
                    "CLAU_1183",
                    "CLAU_2934"
                ]
            },
            "gene_reaction_rule": "",
            "id": "RXN-8654",
            "lower_bound": -1000.0,
            "metabolites": {
                "ATP": -1.0,
                "LIPOIC-ACID": -1.0,
                "LIPOYL-AMP": 1.0,
                "PPI": 1.0,
                "PROTON": -1.0
            },
            "name": "",
            "upper_bound": 1000.0
        },
        {
            "gene_reaction_rule": "CLAU_3832",
            "id": "URA-PHOSPH-RXN",
            "lower_bound": -1000.0,
            "metabolites": {
                "DEOXY-D-RIBOSE-1-PHOSPHATE": 1.0,
                "DEOXYURIDINE": -1.0,
                "Pi": -1.0,
                "URACIL": 1.0
            },
            "name": "",
            "upper_bound": 1000.0
        },
        {
            "annotation": {
                "possible_gprs": [
                    "CLAU_0135",
                    "CLAU_0136",
                    "CLAU_0196",
                    "CLAU_1001",
                    "CLAU_1329",
                    "CLAU_2766",
                    "CLAU_2771",
                    "CLAU_3949",
                    "CLAU_3950",
                    "CLAU_0146",
                    "CLAU_0149",
                    "CLAU_0183",
                    "CLAU_0184",
                    "CLAU_0189"
                ]
            },
            "gene_reaction_rule": "",
            "id": "RXN-10642",
            "lower_bound": 0.0,
            "metabolites": {
                "CARBON-DIOXIDE": 4.0,
                "COPROPORPHYRINOGEN_I": 1.0,
                "CPD-11444": -1.0,
                "PROTON": -4.0
            },
            "name": "",
            "upper_bound": 1000.0
        },
        {
            "gene_reaction_rule": "CLAU_3330",
            "id": "GPPSYN-RXN",
            "lower_bound": -1000.0,
            "metabolites": {
                "CPD-4211": -1.0,
                "DELTA3-ISOPENTENYL-PP": -1.0,
                "GERANYL-PP": 1.0,
                "PPI": 1.0
            },
            "name": "",
            "upper_bound": 1000.0
        },
        {
            "gene_reaction_rule": "CLAU_3179",
            "id": "PRIBFAICARPISOM-RXN",
            "lower_bound": -1000.0,
            "metabolites": {
                "PHOSPHORIBOSYL-FORMIMINO-AICAR-P": -1.0,
                "PHOSPHORIBULOSYL-FORMIMINO-AICAR-P": 1.0
            },
            "name": "",
            "upper_bound": 1000.0
        },
        {
            "gene_reaction_rule": "(CLAU_1440 and CLAU_1441) or CLAU_3541",
            "id": "ASPCARBTRANS-RXN",
            "lower_bound": -1000.0,
            "metabolites": {
                "CARBAMOYL-P": -1.0,
                "CARBAMYUL-L-ASPARTATE": 1.0,
                "L-ASPARTATE": -1.0,
                "PROTON": 1.0,
                "Pi": 1.0
            },
            "name": "",
            "upper_bound": 1000.0
        },
        {
            "gene_reaction_rule": "CLAU_0413",
            "id": "SUCCCOASYN-RXN",
            "lower_bound": -1000.0,
            "metabolites": {
                "ADP": 1.0,
                "ATP": -1.0,
                "CO-A": -1.0,
                "Pi": 1.0,
                "SUC": -1.0,
                "SUC-COA": 1.0
            },
            "name": "",
            "upper_bound": 1000.0
        },
        {
            "annotation": {
                "possible_gprs": [
                    "CLAU_2557",
                    "CLAU_0727",
                    "CLAU_3787"
                ]
            },
            "gene_reaction_rule": "",
            "id": "ASNSYNB-RXN",
            "lower_bound": 0.0,
            "metabolites": {
                "AMP": 1.0,
                "ASN": 1.0,
                "ATP": -1.0,
                "GLN": -1.0,
                "GLT": 1.0,
                "L-ASPARTATE": -1.0,
                "PPI": 1.0,
                "PROTON": 1.0,
                "WATER": -1.0
            },
            "name": "",
            "upper_bound": 1000.0
        },
        {
            "gene_reaction_rule": "CLAU_2009",
            "id": "ADENYLOSUCCINATE-SYNTHASE-RXN",
            "lower_bound": 0.0,
            "metabolites": {
                "ADENYLOSUCC": 1.0,
                "GDP": 1.0,
                "GTP": -1.0,
                "IMP": -1.0,
                "L-ASPARTATE": -1.0,
                "PROTON": 2.0,
                "Pi": 1.0
            },
            "name": "",
            "upper_bound": 1000.0
        },
        {
            "annotation": {
                "possible_gprs": [
                    "CLAU_0579",
                    "CLAU_1016",
                    "CLAU_1852"
                ]
            },
            "gene_reaction_rule": "",
            "id": "RXN-7929",
            "lower_bound": 0.0,
            "metabolites": {
                "3S-CITRYL-COA": -1.0,
                "ACETYL-COA": 1.0,
                "OXALACETIC_ACID": 1.0
            },
            "name": "",
            "upper_bound": 1000.0
        },
        {
            "gene_reaction_rule": "CLAU_0030 or CLAU_1040 or CLAU_1460 or CLAU_1764 or CLAU_1766 or CLAU_1794 or CLAU_2382 or CLAU_3196 or CLAU_3514 or CLAU_3655 or CLAU_3656 or CLAU_3861",
            "id": "RXN-7694",
            "lower_bound": 0.0,
            "metabolites": {
                "CPD-7033": -1.0,
                "METHYLBUT-CPD": 1.0,
                "NAD": -1.0,
                "NADH": 1.0,
                "PROTON": 1.0
            },
            "name": "",
            "upper_bound": 1000.0
        },
        {
            "gene_reaction_rule": "CLAU_0030 or CLAU_1040 or CLAU_1460 or CLAU_1764 or CLAU_1766 or CLAU_1794 or CLAU_2382 or CLAU_3196 or CLAU_3514 or CLAU_3655 or CLAU_3656 or CLAU_3861",
            "id": "RXN-7693",
            "lower_bound": -1000.0,
            "metabolites": {
                "CPD-7031": 1.0,
                "CPD-7032": -1.0,
                "NAD": -1.0,
                "NADH": 1.0,
                "PROTON": 1.0
            },
            "name": "",
            "upper_bound": 1000.0
        },
        {
            "gene_reaction_rule": "CLAU_3171 or CLAU_3358",
            "id": "4OH2OXOGLUTARALDOL-RXN",
            "lower_bound": 0.0,
            "metabolites": {
                "4-Hydroxy-2-Oxoglutarate": -1.0,
                "GLYOX": 1.0,
                "PYRUVATE": 1.0
            },
            "name": "",
            "upper_bound": 1000.0
        },
        {
            "gene_reaction_rule": "CLAU_0789",
            "id": "GLUCARDEHYDRA-RXN",
            "lower_bound": -1000.0,
            "metabolites": {
                "5-KETO-4-DEOXY-D-GLUCARATE": 1.0,
                "D-GLUCARATE": -1.0,
                "WATER": 1.0
            },
            "name": "",
            "upper_bound": 1000.0
        },
        {
            "annotation": {
                "type": "spontaneous"
            },
            "gene_reaction_rule": "",
            "id": "RXN-7587",
            "lower_bound": -1000.0,
            "metabolites": {
                "4-IMIDAZOLONE-5-PROPIONATE": -1.0,
                "FORMYL-ISOGLUTAMINE": 1.0,
                "WATER": -1.0
            },
            "name": "",
            "upper_bound": 1000.0
        },
        {
            "annotation": {
                "possible_gprs": [
                    "CLAU_0219",
                    "CLAU_2715"
                ]
            },
            "gene_reaction_rule": "",
            "id": "RXN0-262",
            "lower_bound": -1000.0,
            "metabolites": {
                "CPD-582": 1.0,
                "CPD-8123": -1.0,
                "GTP": -1.0,
                "PPI": 1.0,
                "PROTON": -1.0
            },
            "name": "",
            "upper_bound": 1000.0
        },
        {
            "gene_reaction_rule": "CLAU_2131",
            "id": "TAGAALDOL-RXN",
            "lower_bound": 0.0,
            "metabolites": {
                "DIHYDROXY-ACETONE-PHOSPHATE": 1.0,
                "GAP": 1.0,
                "TAGATOSE-1-6-DIPHOSPHATE": -1.0
            },
            "name": "",
            "upper_bound": 1000.0
        },
        {
            "annotation": {
                "type": "spontaneous"
            },
            "gene_reaction_rule": "",
            "id": "RXN-7101",
            "lower_bound": -1000.0,
            "metabolites": {
                "BCCP-biotin-monomers": -2.0,
                "BCCP-dimers": 1.0
            },
            "name": "",
            "upper_bound": 1000.0
        },
        {
            "gene_reaction_rule": "CLAU_2034",
            "id": "RHAMNULPALDOL-RXN",
            "lower_bound": -1000.0,
            "metabolites": {
                "DIHYDROXY-ACETONE-PHOSPHATE": 1.0,
                "LACTALD": 1.0,
                "RHAMNULOSE-1P": -1.0
            },
            "name": "",
            "upper_bound": 1000.0
        },
        {
            "gene_reaction_rule": "CLAU_1075",
            "id": "2.1.1.131-RXN",
            "lower_bound": 0.0,
            "metabolites": {
                "ADENOSYL-HOMO-CYS": 1.0,
                "CPD-643": -1.0,
                "CPD-651": 1.0,
                "PROTON": 2.0,
                "S-ADENOSYLMETHIONINE": -1.0
            },
            "name": "",
            "upper_bound": 1000.0
        },
        {
            "gene_reaction_rule": "CLAU_0477",
            "id": "RXN-15131",
            "lower_bound": 0.0,
            "metabolites": {
                "2-AMINOACRYLATE": 1.0,
                "HOMO-CYS": 1.0,
                "L-CYSTATHIONINE": -1.0,
                "PROTON": 1.0
            },
            "name": "",
            "upper_bound": 1000.0
        },
        {
            "gene_reaction_rule": "CLAU_2267",
            "id": "CTPSYN-RXN",
            "lower_bound": 0.0,
            "metabolites": {
                "ADP": 1.0,
                "ATP": -1.0,
                "CTP": 1.0,
                "GLN": -1.0,
                "GLT": 1.0,
                "PROTON": 2.0,
                "Pi": 1.0,
                "UTP": -1.0,
                "WATER": -1.0
            },
            "name": "",
            "upper_bound": 1000.0
        },
        {
            "gene_reaction_rule": "CLAU_2918",
            "id": "2-ISOPROPYLMALATESYN-RXN",
            "lower_bound": -1000.0,
            "metabolites": {
                "2-KETO-ISOVALERATE": -1.0,
                "3-CARBOXY-3-HYDROXY-ISOCAPROATE": 1.0,
                "ACETYL-COA": -1.0,
                "CO-A": 1.0,
                "PROTON": 1.0,
                "WATER": -1.0
            },
            "name": "",
            "upper_bound": 1000.0
        },
        {
            "annotation": {
                "type": "spontaneous"
            },
            "gene_reaction_rule": "",
            "id": "RXN-14396",
            "lower_bound": -1000.0,
            "metabolites": {
                "CPD-11444": 1.0,
                "HYDROXYMETHYLBILANE": -1.0,
                "WATER": 1.0
            },
            "name": "",
            "upper_bound": 1000.0
        },
        {
            "annotation": {
                "possible_gprs": [
                    "CLAU_0145",
                    "CLAU_0148",
                    "CLAU_0152",
                    "CLAU_0185",
                    "CLAU_2678"
                ]
            },
            "gene_reaction_rule": "",
            "id": "HOMOCYSMETB12-RXN",
            "lower_bound": 0.0,
            "metabolites": {
                "5-METHYL-THF-GLU-N": -1.0,
                "HOMO-CYS": -1.0,
                "MET": 1.0,
                "THF-GLU-N": 1.0
            },
            "name": "",
            "upper_bound": 1000.0
        },
        {
            "gene_reaction_rule": "(CLAU_1752 and CLAU_1753 and CLAU_1754)",
            "id": "TRANS-RXN-2",
            "lower_bound": 0.0,
            "metabolites": {
                "ADP": 1.0,
                "ATP": -1.0,
                "K+": 1.0,
                "PROTON": 1.0,
                "Pi": 1.0,
                "WATER": -1.0
            },
            "name": "",
            "upper_bound": 1000.0
        },
        {
            "annotation": {
                "type": "spontaneous"
            },
            "gene_reaction_rule": "",
            "id": "RXN-10722",
            "lower_bound": -1000.0,
            "metabolites": {
                "CPD-11552": -1.0,
                "PROTON": 1.0,
                "WATER": 1.0,
                "XANTHURENATE": 1.0
            },
            "name": "",
            "upper_bound": 1000.0
        },
        {
            "annotation": {
                "type": "spontaneous"
            },
            "gene_reaction_rule": "",
            "id": "RXN-10720",
            "lower_bound": -1000.0,
            "metabolites": {
                "CPD-476": -1.0,
                "KYNURENATE": 1.0,
                "PROTON": 1.0,
                "WATER": 1.0
            },
            "name": "",
            "upper_bound": 1000.0
        },
        {
            "gene_reaction_rule": "CLAU_1790",
            "id": "RXN-10721",
            "lower_bound": -1000.0,
            "metabolites": {
                "2-KETOGLUTARATE": -1.0,
                "3-HYDROXY-L-KYNURENINE": -1.0,
                "CPD-11552": 1.0,
                "GLT": 1.0
            },
            "name": "",
            "upper_bound": 1000.0
        },
        {
            "gene_reaction_rule": "CLAU_2321",
            "id": "ADENYLATECYC-RXN",
            "lower_bound": 0.0,
            "metabolites": {
                "ATP": -1.0,
                "CAMP": 1.0,
                "PPI": 1.0
            },
            "name": "",
            "upper_bound": 1000.0
        },
        {
            "gene_reaction_rule": "CLAU_0030 or CLAU_1040 or CLAU_1460 or CLAU_1764 or CLAU_1766 or CLAU_1794 or CLAU_2382 or CLAU_3196 or CLAU_3514 or CLAU_3655 or CLAU_3656 or CLAU_3861",
            "id": "RXN-5424",
            "lower_bound": 0.0,
            "metabolites": {
                "3-INDOLYLGLYCOLALDEHYDE": 1.0,
                "INDOLE-3-GLYCOL": -1.0,
                "NAD": -1.0,
                "NADH": 1.0,
                "PROTON": 1.0
            },
            "name": "",
            "upper_bound": 1000.0
        },
        {
            "annotation": {
                "possible_gprs": [
                    "CLAU_0403",
                    "CLAU_1149",
                    "CLAU_1647"
                ]
            },
            "gene_reaction_rule": "",
            "id": "ASPARTATEKIN-RXN",
            "lower_bound": -1000.0,
            "metabolites": {
                "ADP": 1.0,
                "ATP": -1.0,
                "L-ASPARTATE": -1.0,
                "L-BETA-ASPARTYL-P": 1.0
            },
            "name": "",
            "upper_bound": 1000.0
        },
        {
            "annotation": {
                "possible_gprs": [
                    "CLAU_0197",
                    "CLAU_0837",
                    "CLAU_0949",
                    "CLAU_1041",
                    "CLAU_1209",
                    "CLAU_3620"
                ]
            },
            "gene_reaction_rule": "",
            "id": "RXN-14776",
            "lower_bound": 0.0,
            "metabolites": {
                "CPD-15654": -1.0,
                "CPD-15655": 1.0,
                "NADP": 1.0,
                "NADPH": -1.0,
                "PROTON": -1.0
            },
            "name": "",
            "upper_bound": 1000.0
        },
        {
            "gene_reaction_rule": "CLAU_1714 or CLAU_3339",
            "id": "GAPOXNPHOSPHN-RXN",
            "lower_bound": -1000.0,
            "metabolites": {
                "DPG": 1.0,
                "GAP": -1.0,
                "NAD": -1.0,
                "NADH": 1.0,
                "PROTON": 1.0,
                "Pi": -1.0
            },
            "name": "",
            "upper_bound": 1000.0
        },
        {
            "gene_reaction_rule": "(CLAU_0119 and CLAU_0120) or CLAU_0388 or CLAU_1694",
            "id": "ACETOOHBUTSYN-RXN",
            "lower_bound": -1000.0,
            "metabolites": {
                "2-ACETO-2-HYDROXY-BUTYRATE": 1.0,
                "2-OXOBUTANOATE": -1.0,
                "CARBON-DIOXIDE": 1.0,
                "PROTON": -1.0,
                "PYRUVATE": -1.0
            },
            "name": "",
            "upper_bound": 1000.0
        },
        {
            "gene_reaction_rule": "CLAU_3336",
            "id": "AICARSYN-RXN",
            "lower_bound": -1000.0,
            "metabolites": {
                "AICAR": 1.0,
                "FUM": 1.0,
                "P-RIBOSYL-4-SUCCCARB-AMINOIMIDAZOLE": -1.0
            },
            "name": "",
            "upper_bound": 1000.0
        },
        {
            "gene_reaction_rule": "CLAU_3264",
            "id": "THIAMIN-PYROPHOSPHOKINASE-RXN",
            "lower_bound": -1000.0,
            "metabolites": {
                "AMP": 1.0,
                "ATP": -1.0,
                "PROTON": 1.0,
                "THIAMINE": -1.0,
                "THIAMINE-PYROPHOSPHATE": 1.0
            },
            "name": "",
            "upper_bound": 1000.0
        },
        {
            "gene_reaction_rule": "CLAU_1737",
            "id": "RXN-9673",
            "lower_bound": 0.0,
            "metabolites": {
                "AMP": 1.0,
                "ATP": -1.0,
                "CO-A": -1.0,
                "CPD-18": 1.0,
                "LINOLEIC_ACID": -1.0,
                "PPI": 1.0
            },
            "name": "",
            "upper_bound": 1000.0
        },
        {
            "annotation": {
                "possible_gprs": [
                    "CLAU_0145",
                    "CLAU_0148",
                    "CLAU_0152",
                    "CLAU_0185"
                ]
            },
            "gene_reaction_rule": "",
            "id": "HOMOCYSMET-RXN",
            "lower_bound": -1000.0,
            "metabolites": {
                "CPD-1301": 1.0,
                "CPD-1302": -1.0,
                "HOMO-CYS": -1.0,
                "MET": 1.0
            },
            "name": "",
            "upper_bound": 1000.0
        },
        {
            "gene_reaction_rule": "CLAU_1100",
            "id": "DALADALALIG-RXN",
            "lower_bound": 0.0,
            "metabolites": {
                "ADP": 1.0,
                "ATP": -1.0,
                "D-ALA-D-ALA": 1.0,
                "D-ALANINE": -2.0,
                "PROTON": 1.0,
                "Pi": 1.0
            },
            "name": "",
            "upper_bound": 1000.0
        },
        {
            "gene_reaction_rule": "CLAU_0211",
            "id": "RXN-7913",
            "lower_bound": -1000.0,
            "metabolites": {
                "ADP": 1.0,
                "ATP": -1.0,
                "DCDP": 1.0,
                "DCMP": -1.0
            },
            "name": "",
            "upper_bound": 1000.0
        },
        {
            "gene_reaction_rule": "CLAU_1529",
            "id": "GMP-SYN-GLUT-RXN",
            "lower_bound": 0.0,
            "metabolites": {
                "AMP": 1.0,
                "ATP": -1.0,
                "GLN": -1.0,
                "GLT": 1.0,
                "GMP": 1.0,
                "PPI": 1.0,
                "PROTON": 2.0,
                "WATER": -1.0,
                "XANTHOSINE-5-PHOSPHATE": -1.0
            },
            "name": "",
            "upper_bound": 1000.0
        },
        {
            "annotation": {
                "possible_gprs": [
                    "CLAU_1772",
                    "CLAU_1783",
                    "CLAU_3204"
                ]
            },
            "gene_reaction_rule": "",
            "id": "RXN-13671",
            "lower_bound": 0.0,
            "metabolites": {
                "CO-A": -1.0,
                "CPD-7000": -1.0,
                "ISOBUTYRYL-COA": 1.0,
                "NAD": -1.0,
                "NADH": 1.0,
                "PROTON": 1.0
            },
            "name": "",
            "upper_bound": 1000.0
        },
        {
            "gene_reaction_rule": "CLAU_0135 or CLAU_0136 or CLAU_0146 or CLAU_0149 or CLAU_0196 or CLAU_1001 or CLAU_1329 or CLAU_2766 or CLAU_2771 or CLAU_3949 or CLAU_3950 or CLAU_0183 or CLAU_0184 or CLAU_0189",
            "id": "UROGENDECARBOX-RXN",
            "lower_bound": -1000.0,
            "metabolites": {
                "CARBON-DIOXIDE": 4.0,
                "COPROPORPHYRINOGEN_III": 1.0,
                "PROTON": -4.0,
                "UROPORPHYRINOGEN-III": -1.0
            },
            "name": "",
            "upper_bound": 1000.0
        },
        {
            "gene_reaction_rule": "CLAU_0394",
            "id": "RIBOSYLHOMOCYSTEINASE-RXN",
            "lower_bound": -1000.0,
            "metabolites": {
                "CPD-564": -1.0,
                "DIHYDROXYPENTANEDIONE": 1.0,
                "HOMO-CYS": 1.0
            },
            "name": "",
            "upper_bound": 1000.0
        },
        {
            "annotation": {
                "possible_gprs": [
                    "CLAU_2547",
                    "CLAU_2566"
                ]
            },
            "gene_reaction_rule": "",
            "id": "DTDPGLUCDEHYDRAT-RXN",
            "lower_bound": -1000.0,
            "metabolites": {
                "DTDP-D-GLUCOSE": -1.0,
                "DTDP-DEOH-DEOXY-GLUCOSE": 1.0,
                "WATER": 1.0
            },
            "name": "",
            "upper_bound": 1000.0
        },
        {
            "gene_reaction_rule": "(CLAU_2510 and CLAU_2509)",
            "id": "HOMOCITRATE-SYNTHASE-RXN",
            "lower_bound": 0.0,
            "metabolites": {
                "2-KETOGLUTARATE": -1.0,
                "ACETYL-COA": -1.0,
                "CO-A": 1.0,
                "HOMO-CIT": 1.0,
                "PROTON": 1.0,
                "WATER": -1.0
            },
            "name": "",
            "upper_bound": 1000.0
        },
        {
            "gene_reaction_rule": "CLAU_0231",
            "id": "RXN0-6948",
            "lower_bound": 0.0,
            "metabolites": {
                "ACETYL-COA": -1.0,
                "CO-A": 1.0,
                "CPD0-2015": 1.0,
                "MET": -1.0,
                "PROTON": 1.0
            },
            "name": "",
            "upper_bound": 1000.0
        },
        {
            "gene_reaction_rule": "CLAU_3334",
            "id": "RXN0-2461",
            "lower_bound": 0.0,
            "metabolites": {
                "ASCORBATE": -1.0,
                "L-ASCORBATE-6-PHOSPHATE": 1.0,
                "PTS-I-Histidines": 1.0,
                "PTS-I-pi-phospho-L-histidines": -1.0
            },
            "name": "",
            "upper_bound": 1000.0
        },
        {
            "gene_reaction_rule": "CLAU_3078",
            "id": "ADENOSYLHOMOCYSTEINE-NUCLEOSIDASE-RXN",
            "lower_bound": 0.0,
            "metabolites": {
                "ADENINE": 1.0,
                "ADENOSYL-HOMO-CYS": -1.0,
                "CPD-564": 1.0,
                "WATER": -1.0
            },
            "name": "",
            "upper_bound": 1000.0
        },
        {
            "gene_reaction_rule": "CLAU_2032",
            "id": "RXN0-5306",
            "lower_bound": -1000.0,
            "metabolites": {
                "CPD0-1112": 1.0,
                "RHAMNOSE": -1.0
            },
            "name": "",
            "upper_bound": 1000.0
        },
        {
            "annotation": {
                "possible_gprs": [
                    "CLAU_0197",
                    "CLAU_0837",
                    "CLAU_0949",
                    "CLAU_1041",
                    "CLAU_1209",
                    "CLAU_3620"
                ]
            },
            "gene_reaction_rule": "",
            "id": "DIENOYLCOAREDUCT-RXN",
            "lower_bound": 0.0,
            "metabolites": {
                "NADP": -1.0,
                "NADPH": 1.0,
                "PROTON": 1.0,
                "T2-C4-DECADIENYL-COA": 1.0,
                "T2-DECENOYL-COA": -1.0
            },
            "name": "",
            "upper_bound": 1000.0
        },
        {
            "gene_reaction_rule": "CLAU_2175",
            "id": "RIBULPEPIM-RXN",
            "lower_bound": -1000.0,
            "metabolites": {
                "L-RIBULOSE-5-P": -1.0,
                "XYLULOSE-5-PHOSPHATE": 1.0
            },
            "name": "",
            "upper_bound": 1000.0
        },
        {
            "gene_reaction_rule": "CLAU_0230",
            "id": "ACETYLGLUTKIN-RXN",
            "lower_bound": -1000.0,
            "metabolites": {
                "ACETYL-GLU": -1.0,
                "ADP": 1.0,
                "ATP": -1.0,
                "N-ACETYL-GLUTAMYL-P": 1.0
            },
            "name": "",
            "upper_bound": 1000.0
        },
        {
            "gene_reaction_rule": "CLAU_1697",
            "id": "3-HYDROXYBUTYRATE-DEHYDROGENASE-RXN",
            "lower_bound": 0.0,
            "metabolites": {
                "3-KETOBUTYRATE": 1.0,
                "CPD-335": -1.0,
                "NAD": -1.0,
                "NADH": 1.0,
                "PROTON": 1.0
            },
            "name": "",
            "upper_bound": 1000.0
        },
        {
            "annotation": {
                "possible_gprs": [
                    "CLAU_0476",
                    "CLAU_1729",
                    "CLAU_2677"
                ]
            },
            "gene_reaction_rule": "",
            "id": "RXN-12726",
            "lower_bound": 0.0,
            "metabolites": {
                "ACET": 1.0,
                "ACETYLSERINE": -1.0,
                "CPD-678": -1.0,
                "L-SELENOCYSTEINE": 1.0,
                "PROTON": 1.0
            },
            "name": "",
            "upper_bound": 1000.0
        },
        {
            "gene_reaction_rule": "CLAU_3831",
            "id": "PPENTOMUT-RXN",
            "lower_bound": -1000.0,
            "metabolites": {
                "RIBOSE-1P": -1.0,
                "RIBOSE-5P": 1.0
            },
            "name": "",
            "upper_bound": 1000.0
        },
        {
            "gene_reaction_rule": "CLAU_0258",
            "id": "RXN-14160",
            "lower_bound": 0.0,
            "metabolites": {
                "ETHANOL-AMINE": 1.0,
                "GLYCEROL-3P": 1.0,
                "L-1-GLYCEROPHOSPHORYLETHANOL-AMINE": -1.0,
                "PROTON": 1.0,
                "WATER": -1.0
            },
            "name": "",
            "upper_bound": 1000.0
        },
        {
            "annotation": {
                "possible_gprs": [
                    "CLAU_0578",
                    "CLAU_1015",
                    "CLAU_1851",
                    "CLAU_2419"
                ]
            },
            "gene_reaction_rule": "",
            "id": "2.8.3.10-RXN",
            "lower_bound": 0.0,
            "metabolites": {
                "3S-CITRYL-COA": 1.0,
                "ACET": 1.0,
                "ACETYL-COA": -1.0,
                "CIT": -1.0
            },
            "name": "",
            "upper_bound": 1000.0
        },
        {
            "annotation": {
                "possible_gprs": [
                    "CLAU_0407",
                    "CLAU_0959",
                    "CLAU_0405"
                ]
            },
            "gene_reaction_rule": "",
            "id": "RXN0-901",
            "lower_bound": -1000.0,
            "metabolites": {
                "NAD": -1.0,
                "NADH": 1.0,
                "PROTON": 1.0,
                "URATE": 1.0,
                "WATER": -1.0,
                "XANTHINE": -1.0
            },
            "name": "",
            "upper_bound": 1000.0
        },
        {
            "gene_reaction_rule": "CLAU_1975",
            "id": "GLUTRACE-RXN",
            "lower_bound": -1000.0,
            "metabolites": {
                "D-GLT": 1.0,
                "GLT": -1.0
            },
            "name": "",
            "upper_bound": 1000.0
        },
        {
            "annotation": {
                "possible_gprs": [
                    "CLAU_1270",
                    "CLAU_3915"
                ]
            },
            "gene_reaction_rule": "",
            "id": "UGD-RXN",
            "lower_bound": -1000.0,
            "metabolites": {
                "CPD-12575": -1.0,
                "NAD": -2.0,
                "NADH": 2.0,
                "PROTON": 3.0,
                "UDP-GLUCURONATE": 1.0,
                "WATER": -1.0
            },
            "name": "",
            "upper_bound": 1000.0
        },
        {
            "gene_reaction_rule": "CLAU_1027 or CLAU_1138 or CLAU_1205 or CLAU_1332 or CLAU_1990 or CLAU_2158 or CLAU_3166 or CLAU_3170",
            "id": "PGLYCDEHYDROG-RXN",
            "lower_bound": -1000.0,
            "metabolites": {
                "3-P-HYDROXYPYRUVATE": 1.0,
                "G3P": -1.0,
                "NAD": -1.0,
                "NADH": 1.0,
                "PROTON": 1.0
            },
            "name": "",
            "upper_bound": 1000.0
        },
        {
            "gene_reaction_rule": "CLAU_1826",
            "id": "RXN-9190",
            "lower_bound": -1000.0,
            "metabolites": {
                "ALL-TRANS-HEPTAPRENYL-DIPHOSPHATE": -1.0,
                "CARBON-DIOXIDE": 1.0,
                "CPD-12117": 1.0,
                "DIHYDROXYNAPHTHOATE": -1.0,
                "PPI": 1.0,
                "PROTON": -1.0
            },
            "name": "",
            "upper_bound": 1000.0
        },
        {
            "gene_reaction_rule": "CLAU_1828",
            "id": "RXN-9191",
            "lower_bound": 0.0,
            "metabolites": {
                "ADENOSYL-HOMO-CYS": 1.0,
                "CPD-12117": -1.0,
                "CPD-12125": 1.0,
                "PROTON": 1.0,
                "S-ADENOSYLMETHIONINE": -1.0
            },
            "name": "",
            "upper_bound": 1000.0
        },
        {
            "annotation": {
                "possible_gprs": [
                    "CLAU_1986",
                    "CLAU_3022"
                ]
            },
            "gene_reaction_rule": "",
            "id": "DUTP-PYROP-RXN",
            "lower_bound": -1000.0,
            "metabolites": {
                "DUMP": 1.0,
                "DUTP": -1.0,
                "PPI": 1.0,
                "PROTON": 1.0,
                "WATER": -1.0
            },
            "name": "",
            "upper_bound": 1000.0
        },
        {
            "gene_reaction_rule": "CLAU_0691",
            "id": "PALMITOYL-COA-HYDROLASE-RXN",
            "lower_bound": 0.0,
            "metabolites": {
                "CO-A": 1.0,
                "PALMITATE": 1.0,
                "PALMITYL-COA": -1.0,
                "PROTON": 1.0,
                "WATER": -1.0
            },
            "name": "",
            "upper_bound": 1000.0
        },
        {
            "annotation": {
                "possible_gprs": [
                    "CLAU_0328",
                    "CLAU_0481"
                ]
            },
            "gene_reaction_rule": "",
            "id": "L-ASPARTATE-OXID-RXN",
            "lower_bound": 0.0,
            "metabolites": {
                "HYDROGEN-PEROXIDE": 1.0,
                "IMINOASPARTATE": 1.0,
                "L-ASPARTATE": -1.0,
                "OXYGEN-MOLECULE": -1.0,
                "PROTON": 1.0
            },
            "name": "",
            "upper_bound": 1000.0
        },
        {
            "gene_reaction_rule": "CLAU_1828",
            "id": "RXN-9220",
            "lower_bound": 0.0,
            "metabolites": {
                "ADENOSYL-HOMO-CYS": 1.0,
                "CPD-12116": -1.0,
                "CPD-12124": 1.0,
                "PROTON": 1.0,
                "S-ADENOSYLMETHIONINE": -1.0
            },
            "name": "",
            "upper_bound": 1000.0
        },
        {
            "gene_reaction_rule": "CLAU_3065",
            "id": "UDP-NACMURALGLDAPLIG-RXN",
            "lower_bound": 0.0,
            "metabolites": {
                "ADP": 1.0,
                "ATP": -1.0,
                "MESO-DIAMINOPIMELATE": -1.0,
                "PROTON": 1.0,
                "Pi": 1.0,
                "UDP-AA-GLUTAMATE": -1.0,
                "UDP-AAGM-DIAMINOHEPTANEDIOATE": 1.0
            },
            "name": "",
            "upper_bound": 1000.0
        },
        {
            "gene_reaction_rule": "CLAU_3183",
            "id": "HISTPRATPHYD-RXN",
            "lower_bound": -1000.0,
            "metabolites": {
                "PHOSPHORIBOSYL-AMP": 1.0,
                "PHOSPHORIBOSYL-ATP": -1.0,
                "PPI": 1.0,
                "PROTON": 2.0,
                "WATER": -1.0
            },
            "name": "",
            "upper_bound": 1000.0
        },
        {
            "annotation": {
                "possible_gprs": [
                    "CLAU_0428",
                    "CLAU_0657"
                ]
            },
            "gene_reaction_rule": "",
            "id": "S-ADENOSYLHOMOCYSTEINE-DEAMINASE-RXN",
            "lower_bound": 0.0,
            "metabolites": {
                "ADENOSYL-HOMO-CYS": -1.0,
                "AMMONIUM": 1.0,
                "CPD-601": 1.0,
                "WATER": -1.0
            },
            "name": "",
            "upper_bound": 1000.0
        },
        {
            "gene_reaction_rule": "CLAU_1969",
            "id": "R229-RXN",
            "lower_bound": 0.0,
            "metabolites": {
                "CPD-366": -1.0,
                "CPD-367": 1.0,
                "Pi": 1.0,
                "WATER": -1.0
            },
            "name": "",
            "upper_bound": 1000.0
        },
        {
            "annotation": {
                "possible_gprs": [
                    "CLAU_2336",
                    "CLAU_2705"
                ]
            },
            "gene_reaction_rule": "",
            "id": "NAD-SYNTH-GLN-RXN",
            "lower_bound": 0.0,
            "metabolites": {
                "AMP": 1.0,
                "ATP": -1.0,
                "DEAMIDO-NAD": -1.0,
                "GLN": -1.0,
                "GLT": 1.0,
                "NAD": 1.0,
                "PPI": 1.0,
                "PROTON": 1.0,
                "WATER": -1.0
            },
            "name": "",
            "upper_bound": 1000.0
        },
        {
            "gene_reaction_rule": "CLAU_3334",
            "id": "RXN0-2522",
            "lower_bound": 0.0,
            "metabolites": {
                "2-O-ALPHA-MANNOSYL-D-GLYCERATE": -1.0,
                "CPD0-1063": 1.0,
                "PTS-I-Histidines": 1.0,
                "PTS-I-pi-phospho-L-histidines": -1.0
            },
            "name": "",
            "upper_bound": 1000.0
        },
        {
            "gene_reaction_rule": "CLAU_2174",
            "id": "ARABISOM-RXN",
            "lower_bound": -1000.0,
            "metabolites": {
                "ARABINOSE": -1.0,
                "L-RIBULOSE": 1.0
            },
            "name": "",
            "upper_bound": 1000.0
        },
        {
            "gene_reaction_rule": "CLAU_0797",
            "id": "ADENODEAMIN-RXN",
            "lower_bound": -1000.0,
            "metabolites": {
                "ADENOSINE": -1.0,
                "AMMONIUM": 1.0,
                "INOSINE": 1.0,
                "PROTON": -1.0,
                "WATER": -1.0
            },
            "name": "",
            "upper_bound": 1000.0
        },
        {
            "gene_reaction_rule": "CLAU_0030 or CLAU_1040 or CLAU_1460 or CLAU_1764 or CLAU_1766 or CLAU_1794 or CLAU_2382 or CLAU_3196 or CLAU_3514 or CLAU_3655 or CLAU_3656 or CLAU_3861",
            "id": "RXN-7700",
            "lower_bound": 0.0,
            "metabolites": {
                "CPD-7035": -1.0,
                "NAD": -1.0,
                "NADH": 1.0,
                "PHENYLACETALDEHYDE": 1.0,
                "PROTON": 1.0
            },
            "name": "",
            "upper_bound": 1000.0
        },
        {
            "gene_reaction_rule": "CLAU_0030 or CLAU_1040 or CLAU_1460 or CLAU_1764 or CLAU_1766 or CLAU_1794 or CLAU_2382 or CLAU_3196 or CLAU_3514 or CLAU_3655 or CLAU_3656 or CLAU_3861",
            "id": "RXN-7706",
            "lower_bound": 0.0,
            "metabolites": {
                "CPD-7036": 1.0,
                "CPD-7037": -1.0,
                "NAD": -1.0,
                "NADH": 1.0,
                "PROTON": 1.0
            },
            "name": "",
            "upper_bound": 1000.0
        },
        {
            "gene_reaction_rule": "CLAU_0409",
            "id": "ACETYL-COA-ACETYLTRANSFER-RXN",
            "lower_bound": -1000.0,
            "metabolites": {
                "ACETOACETYL-COA": 1.0,
                "ACETYL-COA": -2.0,
                "CO-A": 1.0
            },
            "name": "",
            "upper_bound": 1000.0
        },
        {
            "gene_reaction_rule": "CLAU_0249",
            "id": "UDPGLUCEPIM-RXN",
            "lower_bound": -1000.0,
            "metabolites": {
                "CPD-12575": -1.0,
                "CPD-14553": 1.0
            },
            "name": "",
            "upper_bound": 1000.0
        },
        {
            "gene_reaction_rule": "(CLAU_2444 and CLAU_2445) or (CLAU_0567 and CLAU_0568)",
            "id": "CARBPSYN-RXN",
            "lower_bound": 0.0,
            "metabolites": {
                "ADP": 2.0,
                "ATP": -2.0,
                "CARBAMOYL-P": 1.0,
                "GLN": -1.0,
                "GLT": 1.0,
                "HCO3": -1.0,
                "PROTON": 2.0,
                "Pi": 1.0,
                "WATER": -1.0
            },
            "name": "",
            "upper_bound": 1000.0
        },
        {
            "gene_reaction_rule": "CLAU_3619",
            "id": "RXN-8580",
            "lower_bound": 0.0,
            "metabolites": {
                "3-METHYLBENZYL-ALCOHOL": -1.0,
                "CPD-8774": 1.0,
                "NAD": -1.0,
                "NADH": 1.0,
                "PROTON": 1.0
            },
            "name": "",
            "upper_bound": 1000.0
        },
        {
            "gene_reaction_rule": "CLAU_3619",
            "id": "RXN-8581",
            "lower_bound": 0.0,
            "metabolites": {
                "4-METHYLBENZYL-ALCOHOL": -1.0,
                "CPD-8773": 1.0,
                "NAD": -1.0,
                "NADH": 1.0,
                "PROTON": 1.0
            },
            "name": "",
            "upper_bound": 1000.0
        },
        {
            "gene_reaction_rule": "CLAU_3569",
            "id": "2.1.1.137-RXN",
            "lower_bound": 0.0,
            "metabolites": {
                "ADENOSYL-HOMO-CYS": 1.0,
                "CPD-763": -1.0,
                "METHYLARSONATE": 1.0,
                "PROTON": 1.0,
                "S-ADENOSYLMETHIONINE": -1.0
            },
            "name": "",
            "upper_bound": 1000.0
        },
        {
            "annotation": {
                "type": "hypothetical"
            },
            "gene_reaction_rule": "",
            "id": "CHORISMATEMUT-RXN",
            "lower_bound": -1000.0,
            "metabolites": {
                "CHORISMATE": -1.0,
                "PREPHENATE": 1.0
            },
            "name": "",
            "upper_bound": 1000.0
        },
        {
            "gene_reaction_rule": "CLAU_0030 or CLAU_1040 or CLAU_1460 or CLAU_1764 or CLAU_1766 or CLAU_1794 or CLAU_2382 or CLAU_3196 or CLAU_3514 or CLAU_3655 or CLAU_3656 or CLAU_3861",
            "id": "RXN-10911",
            "lower_bound": 0.0,
            "metabolites": {
                "CPD-11878": -1.0,
                "DIHYDROXYPHENYLGLYCOLALDEHYDE": 1.0,
                "NAD": -1.0,
                "NADH": 1.0,
                "PROTON": 1.0
            },
            "name": "",
            "upper_bound": 1000.0
        },
        {
            "gene_reaction_rule": "CLAU_0030 or CLAU_1040 or CLAU_1460 or CLAU_1764 or CLAU_1766 or CLAU_1794 or CLAU_2382 or CLAU_3196 or CLAU_3514 or CLAU_3655 or CLAU_3656 or CLAU_3861",
            "id": "RXN-10915",
            "lower_bound": -1000.0,
            "metabolites": {
                "CPD-11497": -1.0,
                "CPD-11876": 1.0,
                "NAD": -1.0,
                "NADH": 1.0,
                "PROTON": 1.0
            },
            "name": "",
            "upper_bound": 1000.0
        },
        {
            "annotation": {
                "type": "spontaneous"
            },
            "gene_reaction_rule": "",
            "id": "RXN-12754",
            "lower_bound": -1000.0,
            "metabolites": {
                "CPD0-2472": 1.0,
                "NADH": -1.0,
                "WATER": -1.0
            },
            "name": "",
            "upper_bound": 1000.0
        },
        {
            "annotation": {
                "type": "spontaneous"
            },
            "gene_reaction_rule": "",
            "id": "RXN-12753",
            "lower_bound": -1000.0,
            "metabolites": {
                "CPD-653": 1.0,
                "NADH": -1.0,
                "WATER": -1.0
            },
            "name": "",
            "upper_bound": 1000.0
        },
        {
            "annotation": {
                "possible_gprs": [
                    "CLAU_0686",
                    "CLAU_1711"
                ]
            },
            "gene_reaction_rule": "",
            "id": "3PGAREARR-RXN",
            "lower_bound": -1000.0,
            "metabolites": {
                "2-PG": -1.0,
                "G3P": 1.0
            },
            "name": "",
            "upper_bound": 1000.0
        },
        {
            "annotation": {
                "possible_gprs": [
                    "CLAU_2383",
                    "CLAU_2434",
                    "CLAU_0795",
                    "CLAU_1312",
                    "CLAU_2125",
                    "CLAU_2337"
                ]
            },
            "gene_reaction_rule": "",
            "id": "DIHYDRODIPICSYN-RXN",
            "lower_bound": -1000.0,
            "metabolites": {
                "CPD-14443": 1.0,
                "L-ASPARTATE-SEMIALDEHYDE": -1.0,
                "PROTON": 1.0,
                "PYRUVATE": -1.0,
                "WATER": 1.0
            },
            "name": "",
            "upper_bound": 1000.0
        },
        {
            "gene_reaction_rule": "CLAU_0025",
            "id": "RXN0-1483",
            "lower_bound": 0.0,
            "metabolites": {
                "FE+2": -4.0,
                "FE+3": 4.0,
                "OXYGEN-MOLECULE": -1.0,
                "PROTON": -4.0,
                "WATER": 2.0
            },
            "name": "",
            "upper_bound": 1000.0
        },
        {
            "annotation": {
                "possible_gprs": [
                    "CLAU_0118",
                    "CLAU_2126"
                ]
            },
            "gene_reaction_rule": "",
            "id": "DIHYDROXYMETVALDEHYDRAT-RXN",
            "lower_bound": -1000.0,
            "metabolites": {
                "1-KETO-2-METHYLVALERATE": -1.0,
                "2-KETO-3-METHYL-VALERATE": 1.0,
                "WATER": 1.0
            },
            "name": "",
            "upper_bound": 1000.0
        },
        {
            "annotation": {
                "type": "spontaneous"
            },
            "gene_reaction_rule": "",
            "id": "RXN-14753",
            "lower_bound": -1000.0,
            "metabolites": {
                "CPD-12523": -1.0,
                "CPD-15633": 1.0
            },
            "name": "",
            "upper_bound": 1000.0
        },
        {
            "gene_reaction_rule": "CLAU_0231",
            "id": "GLUTAMATE-N-ACETYLTRANSFERASE-RXN",
            "lower_bound": -1000.0,
            "metabolites": {
                "ACETYL-GLU": 1.0,
                "GLT": -1.0,
                "L-ORNITHINE": 1.0,
                "N-ALPHA-ACETYLORNITHINE": -1.0
            },
            "name": "",
            "upper_bound": 1000.0
        },
        {
            "gene_reaction_rule": "(CLAU_1468 and CLAU_1469) or (CLAU_3611 and CLAU_3612)",
            "id": "ANTHRANSYN-RXN",
            "lower_bound": -1000.0,
            "metabolites": {
                "ANTHRANILATE": 1.0,
                "CHORISMATE": -1.0,
                "GLN": -1.0,
                "GLT": 1.0,
                "PROTON": 1.0,
                "PYRUVATE": 1.0
            },
            "name": "",
            "upper_bound": 1000.0
        },
        {
            "gene_reaction_rule": "CLAU_1091",
            "id": "R345-RXN",
            "lower_bound": 0.0,
            "metabolites": {
                "ADP": 4.0,
                "ATP": -4.0,
                "CPD-690": -1.0,
                "CPD-691": 1.0,
                "GLN": -4.0,
                "GLT": 4.0,
                "PROTON": 4.0,
                "Pi": 4.0,
                "WATER": -4.0
            },
            "name": "",
            "upper_bound": 1000.0
        },
        {
            "gene_reaction_rule": "CLAU_0401 or CLAU_2300",
            "id": "S-ADENMETSYN-RXN",
            "lower_bound": -1000.0,
            "metabolites": {
                "ATP": -1.0,
                "MET": -1.0,
                "PPI": 1.0,
                "Pi": 1.0,
                "S-ADENOSYLMETHIONINE": 1.0,
                "WATER": -1.0
            },
            "name": "",
            "upper_bound": 1000.0
        },
        {
            "annotation": {
                "type": "spontaneous"
            },
            "gene_reaction_rule": "",
            "id": "RXN-7800",
            "lower_bound": -1000.0,
            "metabolites": {
                "2K-4CH3-PENTANOATE": 1.0,
                "CARBON-DIOXIDE": 1.0,
                "CPD-7100": -1.0,
                "PROTON": -1.0
            },
            "name": "",
            "upper_bound": 1000.0
        },
        {
            "gene_reaction_rule": "CLAU_3066",
            "id": "UDP-NACMURALGLDAPAALIG-RXN",
            "lower_bound": 0.0,
            "metabolites": {
                "ADP": 1.0,
                "ATP": -1.0,
                "C1": 1.0,
                "D-ALA-D-ALA": -1.0,
                "PROTON": 1.0,
                "Pi": 1.0,
                "UDP-AAGM-DIAMINOHEPTANEDIOATE": -1.0
            },
            "name": "",
            "upper_bound": 1000.0
        },
        {
            "gene_reaction_rule": "CLAU_0153",
            "id": "INOPHOSPHOR-RXN",
            "lower_bound": -1000.0,
            "metabolites": {
                "HYPOXANTHINE": 1.0,
                "INOSINE": -1.0,
                "Pi": -1.0,
                "RIBOSE-1P": 1.0
            },
            "name": "",
            "upper_bound": 1000.0
        },
        {
            "gene_reaction_rule": "CLAU_2676",
            "id": "ISOCITRATE-DEHYDROGENASE-NAD+-RXN",
            "lower_bound": 0.0,
            "metabolites": {
                "2-KETOGLUTARATE": 1.0,
                "CARBON-DIOXIDE": 1.0,
                "NAD": -1.0,
                "NADH": 1.0,
                "THREO-DS-ISO-CITRATE": -1.0
            },
            "name": "",
            "upper_bound": 1000.0
        },
        {
            "gene_reaction_rule": "CLAU_0841",
            "id": "3-DEHYDROQUINATE-DEHYDRATASE-RXN",
            "lower_bound": -1000.0,
            "metabolites": {
                "3-DEHYDRO-SHIKIMATE": 1.0,
                "DEHYDROQUINATE": -1.0,
                "WATER": 1.0
            },
            "name": "",
            "upper_bound": 1000.0
        },
        {
            "gene_reaction_rule": "CLAU_3424",
            "id": "RXN-7737",
            "lower_bound": -1000.0,
            "metabolites": {
                "2-KETOGLUTARATE": -1.0,
                "DELTA1-PIPERIDEINE-2-6-DICARBOXYLATE": 1.0,
                "GLT": 1.0,
                "LL-DIAMINOPIMELATE": -1.0,
                "PROTON": 1.0,
                "WATER": 1.0
            },
            "name": "",
            "upper_bound": 1000.0
        },
        {
            "annotation": {
                "possible_gprs": [
                    "CLAU_3122",
                    "CLAU_3330"
                ]
            },
            "gene_reaction_rule": "",
            "id": "FPPSYN-RXN",
            "lower_bound": -1000.0,
            "metabolites": {
                "DELTA3-ISOPENTENYL-PP": -1.0,
                "FARNESYL-PP": 1.0,
                "GERANYL-PP": -1.0,
                "PPI": 1.0
            },
            "name": "",
            "upper_bound": 1000.0
        },
        {
            "gene_reaction_rule": "CLAU_1826",
            "id": "DMK-RXN",
            "lower_bound": 0.0,
            "metabolites": {
                "CARBON-DIOXIDE": 1.0,
                "CPD-12115": 1.0,
                "DIHYDROXYNAPHTHOATE": -1.0,
                "OCTAPRENYL-DIPHOSPHATE": -1.0,
                "PPI": 1.0,
                "PROTON": -1.0
            },
            "name": "",
            "upper_bound": 1000.0
        },
        {
            "gene_reaction_rule": "CLAU_1089",
            "id": "4.1.1.81-RXN",
            "lower_bound": 0.0,
            "metabolites": {
                "CARBON-DIOXIDE": 1.0,
                "L-THREONINE-O-3-PHOSPHATE": -1.0,
                "PROTON": -1.0,
                "R-1-AMINOPROPAN-2-YL-PHOSPHATE": 1.0
            },
            "name": "",
            "upper_bound": 1000.0
        },
        {
            "gene_reaction_rule": "CLAU_2170",
            "id": "SERINE--PYRUVATE-AMINOTRANSFERASE-RXN",
            "lower_bound": -1000.0,
            "metabolites": {
                "L-ALPHA-ALANINE": 1.0,
                "OH-PYR": 1.0,
                "PYRUVATE": -1.0,
                "SER": -1.0
            },
            "name": "",
            "upper_bound": 1000.0
        },
        {
            "gene_reaction_rule": "(CLAU_3545) or (CLAU_3546)",
            "id": "ALLANTOINASE-RXN",
            "lower_bound": -1000.0,
            "metabolites": {
                "ALLANTOATE": 1.0,
                "PROTON": 1.0,
                "S-ALLANTOIN": -1.0,
                "WATER": -1.0
            },
            "name": "",
            "upper_bound": 1000.0
        },
        {
            "annotation": {
                "type": "hypothetical"
            },
            "gene_reaction_rule": "",
            "id": "PANTOATE-BETA-ALANINE-LIG-RXN",
            "lower_bound": 0.0,
            "metabolites": {
                "AMP": 1.0,
                "ATP": -1.0,
                "B-ALANINE": -1.0,
                "L-PANTOATE": -1.0,
                "PANTOTHENATE": 1.0,
                "PPI": 1.0,
                "PROTON": 1.0
            },
            "name": "",
            "upper_bound": 1000.0
        },
        {
            "gene_reaction_rule": "CLAU_2322",
            "id": "F16ALDOLASE-RXN",
            "lower_bound": -1000.0,
            "metabolites": {
                "DIHYDROXY-ACETONE-PHOSPHATE": 1.0,
                "FRUCTOSE-16-DIPHOSPHATE": -1.0,
                "GAP": 1.0
            },
            "name": "",
            "upper_bound": 1000.0
        },
        {
            "annotation": {
                "possible_gprs": [
                    "CLAU_0459",
                    "CLAU_1014",
                    "CLAU_2675"
                ]
            },
            "gene_reaction_rule": "",
            "id": "ACONITATEHYDR-RXN",
            "lower_bound": -1000.0,
            "metabolites": {
                "CIS-ACONITATE": -1.0,
                "THREO-DS-ISO-CITRATE": 1.0,
                "WATER": -1.0
            },
            "name": "",
            "upper_bound": 1000.0
        },
        {
            "gene_reaction_rule": "CLAU_0153",
            "id": "RXN0-5199",
            "lower_bound": -1000.0,
            "metabolites": {
                "GUANINE": 1.0,
                "GUANOSINE": -1.0,
                "Pi": -1.0,
                "RIBOSE-1P": 1.0
            },
            "name": "",
            "upper_bound": 1000.0
        },
        {
            "gene_reaction_rule": "CLAU_3270",
            "id": "PANTEPADENYLYLTRAN-RXN",
            "lower_bound": -1000.0,
            "metabolites": {
                "ATP": -1.0,
                "DEPHOSPHO-COA": 1.0,
                "PANTETHEINE-P": -1.0,
                "PPI": 1.0,
                "PROTON": -1.0
            },
            "name": "",
            "upper_bound": 1000.0
        },
        {
            "gene_reaction_rule": "CLAU_3253",
            "id": "P-PANTOCYSDECARB-RXN",
            "lower_bound": -1000.0,
            "metabolites": {
                "CARBON-DIOXIDE": 1.0,
                "PANTETHEINE-P": 1.0,
                "PROTON": -1.0,
                "R-4-PHOSPHOPANTOTHENOYL-L-CYSTEINE": -1.0
            },
            "name": "",
            "upper_bound": 1000.0
        },
        {
            "annotation": {
                "possible_gprs": [
                    "CLAU_2718",
                    "CLAU_1536"
                ]
            },
            "gene_reaction_rule": "",
            "id": "NADH-DEHYDROGENASE-QUINONE-RXN",
            "lower_bound": 0.0,
            "metabolites": {
                "CPD-3766": -1.0,
                "MENADIOL": 1.0,
                "NAD": 1.0,
                "NADH": -1.0,
                "PROTON": -1.0
            },
            "name": "",
            "upper_bound": 1000.0
        },
        {
            "gene_reaction_rule": "CLAU_1748 or CLAU_2921",
            "id": "3-ISOPROPYLMALDEHYDROG-RXN",
            "lower_bound": -1000.0,
            "metabolites": {
                "2-D-THREO-HYDROXY-3-CARBOXY-ISOCAPROATE": -1.0,
                "CPD-7100": 1.0,
                "NAD": -1.0,
                "NADH": 1.0,
                "PROTON": 1.0
            },
            "name": "",
            "upper_bound": 1000.0
        },
        {
            "gene_reaction_rule": "CLAU_0153",
            "id": "RXN-11715",
            "lower_bound": 0.0,
            "metabolites": {
                "ADENINE": 1.0,
                "CPD-12676": -1.0,
                "CPD-12677": 1.0,
                "Pi": -1.0
            },
            "name": "",
            "upper_bound": 1000.0
        },
        {
            "gene_reaction_rule": "CLAU_2186",
            "id": "RXN0-5227",
            "lower_bound": 0.0,
            "metabolites": {
                "CPD0-1082": -1.0,
                "D-ALANINE": 1.0,
                "L-ALA-GAMMA-D-GLU-DAP": 1.0,
                "WATER": -1.0
            },
            "name": "",
            "upper_bound": 1000.0
        },
        {
            "gene_reaction_rule": "CLAU_1612 or CLAU_1864 or CLAU_1719 or CLAU_1843 or CLAU_2235 or CLAU_2489",
            "id": "RXN0-5225",
            "lower_bound": -1000.0,
            "metabolites": {
                "CPD0-1080": -1.0,
                "CPD0-1081": 1.0,
                "CPD0-1082": 1.0,
                "WATER": -1.0
            },
            "name": "",
            "upper_bound": 1000.0
        },
        {
            "annotation": {
                "possible_gprs": [
                    "CLAU_0166",
                    "CLAU_0798",
                    "CLAU_0818",
                    "CLAU_1032",
                    "CLAU_1034",
                    "CLAU_1178",
                    "CLAU_1473",
                    "CLAU_1682",
                    "CLAU_1686",
                    "CLAU_3476",
                    "CLAU_3491",
                    "CLAU_3812",
                    "CLAU_3876"
                ]
            },
            "gene_reaction_rule": "",
            "id": "RXN0-5359",
            "lower_bound": 0.0,
            "metabolites": {
                "C-DI-GMP": 1.0,
                "GTP": -2.0,
                "PPI": 2.0
            },
            "name": "",
            "upper_bound": 1000.0
        },
        {
            "gene_reaction_rule": "CLAU_0030 or CLAU_1040 or CLAU_1460 or CLAU_1764 or CLAU_1766 or CLAU_1794 or CLAU_2382 or CLAU_3196 or CLAU_3514 or CLAU_3655 or CLAU_3656 or CLAU_3861",
            "id": "RXN-7657",
            "lower_bound": -1000.0,
            "metabolites": {
                "CPD-7000": 1.0,
                "ISOBUTANOL": -1.0,
                "NAD": -1.0,
                "NADH": 1.0,
                "PROTON": 1.0
            },
            "name": "",
            "upper_bound": 1000.0
        },
        {
            "gene_reaction_rule": "CLAU_0279",
            "id": "RXN-34",
            "lower_bound": 0.0,
            "metabolites": {
                "CANAVANINE": -1.0,
                "L-CANALINE": 1.0,
                "PROTON": 1.0,
                "UREA": 1.0,
                "WATER": -1.0
            },
            "name": "",
            "upper_bound": 1000.0
        },
        {
            "gene_reaction_rule": "CLAU_1737",
            "id": "R223-RXN",
            "lower_bound": 0.0,
            "metabolites": {
                "AMP": 1.0,
                "ATP": -1.0,
                "CO-A": -1.0,
                "CPD-195": -1.0,
                "CPD-196": 1.0,
                "PPI": 1.0
            },
            "name": "",
            "upper_bound": 1000.0
        },
        {
            "gene_reaction_rule": "(CLAU_1079 and CLAU_1080)",
            "id": "RXN-13824",
            "lower_bound": 0.0,
            "metabolites": {
                "ADENOSYL-HOMO-CYS": 1.0,
                "CARBON-DIOXIDE": 1.0,
                "CPD-14845": 1.0,
                "CPD-679": -1.0,
                "PROTON": -1.0,
                "S-ADENOSYLMETHIONINE": -1.0
            },
            "name": "",
            "upper_bound": 1000.0
        },
        {
            "gene_reaction_rule": "CLAU_0734",
            "id": "2.6.1.50-RXN",
            "lower_bound": 0.0,
            "metabolites": {
                "2-KETO-GLUTARAMATE": 1.0,
                "CPD-1105": 1.0,
                "CPD-14808": -1.0,
                "GLN": -1.0
            },
            "name": "",
            "upper_bound": 1000.0
        },
        {
            "gene_reaction_rule": "(CLAU_1079 and CLAU_1080)",
            "id": "RXN-13826",
            "lower_bound": 0.0,
            "metabolites": {
                "ADENOSYL-HOMO-CYS": 1.0,
                "CPD-14845": -1.0,
                "CPD-686": 1.0,
                "PROTON": 2.0,
                "S-ADENOSYLMETHIONINE": -1.0
            },
            "name": "",
            "upper_bound": 1000.0
        },
        {
            "gene_reaction_rule": "CLAU_1087",
            "id": "OHMETHYLBILANESYN-RXN",
            "lower_bound": -1000.0,
            "metabolites": {
                "AMMONIUM": 4.0,
                "HYDROXYMETHYLBILANE": 1.0,
                "PORPHOBILINOGEN": -4.0,
                "WATER": -1.0
            },
            "name": "",
            "upper_bound": 1000.0
        },
        {
            "gene_reaction_rule": "CLAU_1261",
            "id": "TEICHOICSYN2-RXN",
            "lower_bound": -1000.0,
            "metabolites": {
                "ACETYL-D-GLUCOSAMINYLDIPHOSPHO-UNDECAPRE": -1.0,
                "ACETYL-ETCETERA-GLUCOSAMINYLDIPHOSPHOUND": 1.0,
                "PROTON": 1.0,
                "UDP": 1.0,
                "UDP-MANNAC": -1.0
            },
            "name": "",
            "upper_bound": 1000.0
        },
        {
            "gene_reaction_rule": "CLAU_2829",
            "id": "PYRUVATEORTHOPHOSPHATE-DIKINASE-RXN",
            "lower_bound": 0.0,
            "metabolites": {
                "AMP": 1.0,
                "ATP": -1.0,
                "PHOSPHO-ENOL-PYRUVATE": 1.0,
                "PPI": 1.0,
                "PROTON": 1.0,
                "PYRUVATE": -1.0,
                "Pi": -1.0
            },
            "name": "",
            "upper_bound": 1000.0
        },
        {
            "gene_reaction_rule": "CLAU_1737",
            "id": "LINOLENOYL-RXN",
            "lower_bound": 0.0,
            "metabolites": {
                "AMP": 1.0,
                "ATP": -1.0,
                "CO-A": -1.0,
                "LINOLENIC_ACID": -1.0,
                "LINOLENOYL-COA": 1.0,
                "PPI": 1.0
            },
            "name": "",
            "upper_bound": 1000.0
        },
        {
            "gene_reaction_rule": "CLAU_3067",
            "id": "PHOSNACMURPENTATRANS-RXN",
            "lower_bound": 0.0,
            "metabolites": {
                "C1": -1.0,
                "C5": 1.0,
                "CPD-9646": -1.0,
                "UMP": 1.0
            },
            "name": "",
            "upper_bound": 1000.0
        },
        {
            "gene_reaction_rule": "CLAU_3342",
            "id": "NICOTINATEPRIBOSYLTRANS-RXN",
            "lower_bound": 0.0,
            "metabolites": {
                "ADP": 1.0,
                "ATP": -1.0,
                "NIACINE": -1.0,
                "NICOTINATE_NUCLEOTIDE": 1.0,
                "PPI": 1.0,
                "PRPP": -1.0,
                "Pi": 1.0,
                "WATER": -1.0
            },
            "name": "",
            "upper_bound": 1000.0
        },
        {
            "gene_reaction_rule": "CLAU_0153",
            "id": "DEOXYGUANPHOSPHOR-RXN",
            "lower_bound": -1000.0,
            "metabolites": {
                "DEOXY-D-RIBOSE-1-PHOSPHATE": 1.0,
                "DEOXYGUANOSINE": -1.0,
                "GUANINE": 1.0,
                "Pi": -1.0
            },
            "name": "",
            "upper_bound": 1000.0
        },
        {
            "gene_reaction_rule": "CLAU_2322",
            "id": "RXN-8631",
            "lower_bound": 0.0,
            "metabolites": {
                "DIHYDROXY-ACETONE-PHOSPHATE": 1.0,
                "FRU1P": -1.0,
                "GLYCERALD": 1.0
            },
            "name": "",
            "upper_bound": 1000.0
        },
        {
            "gene_reaction_rule": "CLAU_0797",
            "id": "ADDALT-RXN",
            "lower_bound": -1000.0,
            "metabolites": {
                "AMMONIUM": 1.0,
                "DEOXYADENOSINE": -1.0,
                "DEOXYINOSINE": 1.0,
                "PROTON": -1.0,
                "WATER": -1.0
            },
            "name": "",
            "upper_bound": 1000.0
        },
        {
            "gene_reaction_rule": "CLAU_3615",
            "id": "PRAISOM-RXN",
            "lower_bound": -1000.0,
            "metabolites": {
                "CARBOXYPHENYLAMINO-DEOXYRIBULOSE-P": 1.0,
                "N-5-PHOSPHORIBOSYL-ANTHRANILATE": -1.0
            },
            "name": "",
            "upper_bound": 1000.0
        },
        {
            "gene_reaction_rule": "CLAU_3619",
            "id": "BENZYL-ALC-DEHYDROGENASE-RXN",
            "lower_bound": 0.0,
            "metabolites": {
                "BENZALDEHYDE": 1.0,
                "BENZYL-ALCOHOL": -1.0,
                "NAD": -1.0,
                "NADH": 1.0,
                "PROTON": 1.0
            },
            "name": "",
            "upper_bound": 1000.0
        },
        {
            "gene_reaction_rule": "CLAU_3180",
            "id": "HISTAMINOTRANS-RXN",
            "lower_bound": -1000.0,
            "metabolites": {
                "2-KETOGLUTARATE": 1.0,
                "GLT": -1.0,
                "IMIDAZOLE-ACETOL-P": -1.0,
                "L-HISTIDINOL-P": 1.0
            },
            "name": "",
            "upper_bound": 1000.0
        },
        {
            "annotation": {
                "possible_gprs": [
                    "CLAU_1458",
                    "CLAU_3540",
                    "CLAU_0425",
                    "CLAU_1456"
                ]
            },
            "gene_reaction_rule": "",
            "id": "RXN-11217",
            "lower_bound": 0.0,
            "metabolites": {
                "HYDANTOIN": -1.0,
                "N-CARBAMOYLGLYCINE": 1.0,
                "PROTON": 1.0,
                "WATER": -1.0
            },
            "name": "",
            "upper_bound": 1000.0
        },
        {
            "annotation": {
                "possible_gprs": [
                    "CLAU_1458",
                    "CLAU_3540",
                    "CLAU_0425",
                    "CLAU_1456"
                ]
            },
            "gene_reaction_rule": "",
            "id": "RXN-11211",
            "lower_bound": -1000.0,
            "metabolites": {
                "3-UREIDO-ISOBUTYRATE": 1.0,
                "DIHYDRO-THYMINE": -1.0,
                "PROTON": 1.0,
                "WATER": -1.0
            },
            "name": "",
            "upper_bound": 1000.0
        },
        {
            "gene_reaction_rule": "CLAU_2730",
            "id": "HOMOSERKIN-RXN",
            "lower_bound": -1000.0,
            "metabolites": {
                "ADP": 1.0,
                "ATP": -1.0,
                "HOMO-SER": -1.0,
                "O-PHOSPHO-L-HOMOSERINE": 1.0,
                "PROTON": 1.0
            },
            "name": "",
            "upper_bound": 1000.0
        },
        {
            "gene_reaction_rule": "CLAU_0258",
            "id": "RXN-14136",
            "lower_bound": 0.0,
            "metabolites": {
                "CPD0-2030": -1.0,
                "GLYCEROL-3P": 1.0,
                "PROTON": 1.0,
                "SER": 1.0,
                "WATER": -1.0
            },
            "name": "",
            "upper_bound": 1000.0
        },
        {
            "annotation": {
                "possible_gprs": [
                    "CLAU_0476",
                    "CLAU_1729",
                    "CLAU_2677"
                ]
            },
            "gene_reaction_rule": "",
            "id": "ACSERLY-RXN",
            "lower_bound": -1000.0,
            "metabolites": {
                "ACET": 1.0,
                "ACETYLSERINE": -1.0,
                "CYS": 1.0,
                "HS": -1.0,
                "PROTON": 1.0
            },
            "name": "",
            "upper_bound": 1000.0
        },
        {
            "annotation": {
                "possible_gprs": [
                    "CLAU_1204",
                    "CLAU_3877"
                ]
            },
            "gene_reaction_rule": "",
            "id": "RXN66-1",
            "lower_bound": 0.0,
            "metabolites": {
                "ACETALD": 1.0,
                "ETOH": -1.0,
                "HYDROGEN-PEROXIDE": -1.0,
                "WATER": 2.0
            },
            "name": "",
            "upper_bound": 1000.0
        },
        {
            "gene_reaction_rule": "CLAU_3318",
            "id": "FADSYN-RXN",
            "lower_bound": -1000.0,
            "metabolites": {
                "ATP": -1.0,
                "FAD": 1.0,
                "FMN": -1.0,
                "PPI": 1.0,
                "PROTON": -1.0
            },
            "name": "",
            "upper_bound": 1000.0
        },
        {
            "annotation": {
                "possible_gprs": [
                    "CLAU_0035",
                    "CLAU_0205",
                    "CLAU_0905",
                    "CLAU_1095",
                    "CLAU_1249"
                ]
            },
            "gene_reaction_rule": "",
            "id": "PHEAMINOTRANS-RXN",
            "lower_bound": -1000.0,
            "metabolites": {
                "2-KETOGLUTARATE": 1.0,
                "GLT": -1.0,
                "PHE": 1.0,
                "PHENYL-PYRUVATE": -1.0
            },
            "name": "",
            "upper_bound": 1000.0
        },
        {
            "gene_reaction_rule": "CLAU_0125 or CLAU_0126",
            "id": "UREA-CARBOXYLASE-RXN",
            "lower_bound": 0.0,
            "metabolites": {
                "ADP": 1.0,
                "ATP": -1.0,
                "CARBON-DIOXIDE": -1.0,
                "CPD-578": 1.0,
                "PROTON": 2.0,
                "Pi": 1.0,
                "UREA": -1.0,
                "WATER": -1.0
            },
            "name": "",
            "upper_bound": 1000.0
        },
        {
            "annotation": {
                "type": "spontaneous"
            },
            "gene_reaction_rule": "",
            "id": "RXN-9893",
            "lower_bound": -1000.0,
            "metabolites": {
                "2-CL-5-OXO-2-5-DIH-FURAN-2-ACETATE": -1.0,
                "4-CARBOXYMETHYLENEBUT-2-EN-4-OLIDE": 1.0,
                "CL-": 1.0,
                "PROTON": 1.0
            },
            "name": "",
            "upper_bound": 1000.0
        },
        {
            "gene_reaction_rule": "CLAU_0030 or CLAU_1040 or CLAU_1460 or CLAU_1764 or CLAU_1766 or CLAU_1794 or CLAU_2382 or CLAU_3196 or CLAU_3514 or CLAU_3655 or CLAU_3656 or CLAU_3861",
            "id": "RXN66-478",
            "lower_bound": 0.0,
            "metabolites": {
                "CPD-14926": 1.0,
                "NAD": -1.0,
                "NADH": 1.0,
                "PHYTOL": -1.0,
                "PROTON": 1.0
            },
            "name": "",
            "upper_bound": 1000.0
        },
        {
            "annotation": {
                "type": "hypothetical"
            },
            "gene_reaction_rule": "",
            "id": "GTP-CYCLOHYDRO-II-RXN",
            "lower_bound": -1000.0,
            "metabolites": {
                "DIAMINO-OH-PHOSPHORIBOSYLAMINO-PYR": 1.0,
                "FORMATE": 1.0,
                "GTP": -1.0,
                "PPI": 1.0,
                "PROTON": 2.0,
                "WATER": -3.0
            },
            "name": "",
            "upper_bound": 1000.0
        },
        {
            "gene_reaction_rule": "CLAU_1071",
            "id": "BTUR2-RXN",
            "lower_bound": 0.0,
            "metabolites": {
                "ADENOSYLCOBINAMIDE": 1.0,
                "ATP": -1.0,
                "COBINAMIDE": -1.0,
                "P3I": 1.0
            },
            "name": "",
            "upper_bound": 1000.0
        },
        {
            "annotation": {
                "possible_gprs": [
                    "CLAU_1166",
                    "CLAU_3343"
                ]
            },
            "gene_reaction_rule": "",
            "id": "RXN-12611",
            "lower_bound": -1000.0,
            "metabolites": {
                "AMINO-HYDROXYMETHYL-METHYLPYRIMIDINE-PP": -1.0,
                "CARBON-DIOXIDE": 1.0,
                "CPD-13575": -1.0,
                "PPI": 1.0,
                "PROTON": -2.0,
                "THIAMINE-P": 1.0
            },
            "name": "",
            "upper_bound": 1000.0
        },
        {
            "annotation": {
                "possible_gprs": [
                    "CLAU_1857",
                    "CLAU_1859"
                ]
            },
            "gene_reaction_rule": "",
            "id": "METHYLASPARTATE-MUTASE-RXN",
            "lower_bound": -1000.0,
            "metabolites": {
                "GLT": 1.0,
                "L-THREO-3-METHYL-ASPARTATE": -1.0
            },
            "name": "",
            "upper_bound": 1000.0
        },
        {
            "gene_reaction_rule": "CLAU_0380",
            "id": "THYMIDYLATESYN-RXN",
            "lower_bound": -1000.0,
            "metabolites": {
                "DIHYDROFOLATE-GLU-N": 1.0,
                "DUMP": -1.0,
                "METHYLENE-THF-GLU-N": -1.0,
                "TMP": 1.0
            },
            "name": "",
            "upper_bound": 1000.0
        },
        {
            "gene_reaction_rule": "CLAU_2684",
            "id": "RXN-22",
            "lower_bound": 0.0,
            "metabolites": {
                "CANAVANINE": 1.0,
                "CANAVANINOSUCCINATE": -1.0,
                "FUM": 1.0
            },
            "name": "",
            "upper_bound": 1000.0
        },
        {
            "annotation": {
                "type": "spontaneous"
            },
            "gene_reaction_rule": "",
            "id": "RXN-14904",
            "lower_bound": -1000.0,
            "metabolites": {
                "CPD0-1108": 1.0,
                "D-Ribose": -1.0
            },
            "name": "",
            "upper_bound": 1000.0
        },
        {
            "annotation": {
                "type": "spontaneous"
            },
            "gene_reaction_rule": "",
            "id": "RXN-8447",
            "lower_bound": -1000.0,
            "metabolites": {
                "1-AMINO-PROPAN-2-ONE-3-PHOSPHATE": 1.0,
                "2-AMINO-3-OXO-4-PHOSPHONOOXYBUTYRATE": -1.0,
                "CARBON-DIOXIDE": 1.0,
                "PROTON": -1.0
            },
            "name": "",
            "upper_bound": 1000.0
        },
        {
            "annotation": {
                "possible_gprs": [
                    "CLAU_0118",
                    "CLAU_2126"
                ]
            },
            "gene_reaction_rule": "",
            "id": "DIHYDROXYISOVALDEHYDRAT-RXN",
            "lower_bound": -1000.0,
            "metabolites": {
                "2-KETO-ISOVALERATE": 1.0,
                "CPD-13357": -1.0,
                "WATER": 1.0
            },
            "name": "",
            "upper_bound": 1000.0
        },
        {
            "gene_reaction_rule": "CLAU_2448",
            "id": "RXN-10828",
            "lower_bound": 0.0,
            "metabolites": {
                "3-HYDROHYDROXYPHOSPHORYLPYRUVATE": 1.0,
                "CARBON-DIOXIDE": 1.0,
                "CPD-11740": -1.0,
                "PROTON": -1.0
            },
            "name": "",
            "upper_bound": 1000.0
        },
        {
            "gene_reaction_rule": "CLAU_2448",
            "id": "RXN-10827",
            "lower_bound": -1000.0,
            "metabolites": {
                "1-CARBOXYVINYL-CARBOXYPHOSPHONATE": -1.0,
                "CPD-11740": 1.0
            },
            "name": "",
            "upper_bound": 1000.0
        },
        {
            "gene_reaction_rule": "CLAU_3084",
            "id": "DIAMINOPIMEPIM-RXN",
            "lower_bound": -1000.0,
            "metabolites": {
                "LL-DIAMINOPIMELATE": -1.0,
                "MESO-DIAMINOPIMELATE": 1.0
            },
            "name": "",
            "upper_bound": 1000.0
        },
        {
            "gene_reaction_rule": "CLAU_1790",
            "id": "2.6.1.7-RXN",
            "lower_bound": -1000.0,
            "metabolites": {
                "2-KETOGLUTARATE": -1.0,
                "CPD-14736": -1.0,
                "CPD-476": 1.0,
                "GLT": 1.0
            },
            "name": "",
            "upper_bound": 1000.0
        },
        {
            "gene_reaction_rule": "CLAU_2557",
            "id": "RXN-11338",
            "lower_bound": 0.0,
            "metabolites": {
                "AMMONIUM": -1.0,
                "AMP": 1.0,
                "ATP": -1.0,
                "CPD-12295": 1.0,
                "CPD-12302": -1.0,
                "PPI": 1.0,
                "PROTON": 1.0
            },
            "name": "",
            "upper_bound": 1000.0
        },
        {
            "gene_reaction_rule": "CLAU_3964",
            "id": "RXN-14129",
            "lower_bound": 0.0,
            "metabolites": {
                "AMMONIUM": 1.0,
                "CPD-15121": -1.0,
                "CPD0-1327": 1.0,
                "PROTON": -1.0,
                "WATER": -1.0
            },
            "name": "",
            "upper_bound": 1000.0
        },
        {
            "gene_reaction_rule": "CLAU_3943",
            "id": "RXN-9157",
            "lower_bound": 0.0,
            "metabolites": {
                "CPD-9699": -1.0,
                "CPD-9700": 1.0,
                "CYS-GLY": 1.0,
                "GLUTATHIONE": -1.0
            },
            "name": "",
            "upper_bound": 1000.0
        },
        {
            "gene_reaction_rule": "CLAU_1086",
            "id": "UROGENIIISYN-RXN",
            "lower_bound": -1000.0,
            "metabolites": {
                "HYDROXYMETHYLBILANE": -1.0,
                "UROPORPHYRINOGEN-III": 1.0,
                "WATER": 1.0
            },
            "name": "",
            "upper_bound": 1000.0
        },
        {
            "gene_reaction_rule": "CLAU_2684",
            "id": "ARGSUCCINLYA-RXN",
            "lower_bound": -1000.0,
            "metabolites": {
                "ARG": 1.0,
                "FUM": 1.0,
                "L-ARGININO-SUCCINATE": -1.0
            },
            "name": "",
            "upper_bound": 1000.0
        },
        {
            "gene_reaction_rule": "(CLAU_0397 and CLAU_0398 and CLAU_0399) or (CLAU_2502 and CLAU_2505 and CLAU_2506)",
            "id": "NITROGENASE-RXN",
            "lower_bound": 0.0,
            "metabolites": {
                "ADP": 16.0,
                "AMMONIUM": 2.0,
                "ATP": -16.0,
                "HYDROGEN-MOLECULE": 1.0,
                "NITROGEN-MOLECULE": -1.0,
                "Oxidized-2-4Fe-4S-Ferredoxins": 8.0,
                "PROTON": 6.0,
                "Pi": 16.0,
                "Reduced-2-4Fe-4S-Ferredoxins": -8.0,
                "WATER": -16.0
            },
            "name": "",
            "upper_bound": 1000.0
        },
        {
            "gene_reaction_rule": "(CLAU_0567 and CLAU_0568) or (CLAU_2444 and CLAU_2445)",
            "id": "RXN-13202",
            "lower_bound": 0.0,
            "metabolites": {
                "ADP": 2.0,
                "AMMONIUM": -1.0,
                "ATP": -2.0,
                "CARBAMOYL-P": 1.0,
                "HCO3": -1.0,
                "PROTON": 2.0,
                "Pi": 1.0
            },
            "name": "",
            "upper_bound": 1000.0
        },
        {
            "gene_reaction_rule": "CLAU_2683",
            "id": "RXN-10",
            "lower_bound": 0.0,
            "metabolites": {
                "AMP": 1.0,
                "ATP": -1.0,
                "CANAVANINOSUCCINATE": 1.0,
                "L-ASPARTATE": -1.0,
                "O-UREIDOHOMOSERINE": -1.0,
                "PPI": 1.0,
                "PROTON": 1.0
            },
            "name": "",
            "upper_bound": 1000.0
        },
        {
            "gene_reaction_rule": "CLAU_2674",
            "id": "RXN-7743",
            "lower_bound": 0.0,
            "metabolites": {
                "ACETYL-COA": -1.0,
                "CO-A": 1.0,
                "CPD-31": 1.0,
                "PROTON": 1.0,
                "PYRUVATE": -1.0,
                "WATER": -1.0
            },
            "name": "",
            "upper_bound": 1000.0
        },
        {
            "gene_reaction_rule": "CLAU_0720",
            "id": "BIOTINLIG-RXN",
            "lower_bound": 0.0,
            "metabolites": {
                "AMP": 1.0,
                "ATP": -1.0,
                "BCCP-biotin-monomers": 1.0,
                "BCCP-monomers": -1.0,
                "BIOTIN": -1.0,
                "PPI": 1.0,
                "PROTON": 1.0
            },
            "name": "",
            "upper_bound": 1000.0
        },
        {
            "gene_reaction_rule": "CLAU_1439",
            "id": "OROTPDECARB-RXN",
            "lower_bound": -1000.0,
            "metabolites": {
                "CARBON-DIOXIDE": 1.0,
                "OROTIDINE-5-PHOSPHATE": -1.0,
                "PROTON": -1.0,
                "UMP": 1.0
            },
            "name": "",
            "upper_bound": 1000.0
        },
        {
            "gene_reaction_rule": "(CLAU_1186 and CLAU_1187) or CLAU_0064",
            "id": "4.3.1.17-RXN",
            "lower_bound": 0.0,
            "metabolites": {
                "AMMONIUM": 1.0,
                "PYRUVATE": 1.0,
                "SER": -1.0
            },
            "name": "",
            "upper_bound": 1000.0
        },
        {
            "gene_reaction_rule": "CLAU_3189",
            "id": "HISTIDPHOS-RXN",
            "lower_bound": -1000.0,
            "metabolites": {
                "HISTIDINOL": 1.0,
                "L-HISTIDINOL-P": -1.0,
                "Pi": 1.0,
                "WATER": -1.0
            },
            "name": "",
            "upper_bound": 1000.0
        },
        {
            "gene_reaction_rule": "CLAU_0878",
            "id": "PREPHENATEDEHYDROG-RXN",
            "lower_bound": -1000.0,
            "metabolites": {
                "CARBON-DIOXIDE": 1.0,
                "NAD": -1.0,
                "NADH": 1.0,
                "P-HYDROXY-PHENYLPYRUVATE": 1.0,
                "PREPHENATE": -1.0
            },
            "name": "",
            "upper_bound": 1000.0
        },
        {
            "annotation": {
                "type": "spontaneous"
            },
            "gene_reaction_rule": "",
            "id": "RXN-15356",
            "lower_bound": -1000.0,
            "metabolites": {
                "CPD-16566": -1.0,
                "RHAMNULOSE": 1.0
            },
            "name": "",
            "upper_bound": 1000.0
        },
        {
            "gene_reaction_rule": "CLAU_0229",
            "id": "SUCCINYLDIAMINOPIMTRANS-RXN",
            "lower_bound": 0.0,
            "metabolites": {
                "2-KETOGLUTARATE": -1.0,
                "GLT": 1.0,
                "N-SUCCINYL-2-AMINO-6-KETOPIMELATE": 1.0,
                "N-SUCCINYLLL-2-6-DIAMINOPIMELATE": -1.0
            },
            "name": "",
            "upper_bound": 1000.0
        },
        {
            "gene_reaction_rule": "(CLAU_3616 and CLAU_3617)",
            "id": "RXN0-2382",
            "lower_bound": -1000.0,
            "metabolites": {
                "INDOLE": -1.0,
                "SER": -1.0,
                "TRP": 1.0,
                "WATER": 1.0
            },
            "name": "",
            "upper_bound": 1000.0
        },
        {
            "annotation": {
                "type": "spontaneous"
            },
            "gene_reaction_rule": "",
            "id": "RXN-8899",
            "lower_bound": -1000.0,
            "metabolites": {
                "2-AMINOACRYLATE": -1.0,
                "AMMONIUM": 1.0,
                "PROTON": -1.0,
                "PYRUVATE": 1.0,
                "WATER": -1.0
            },
            "name": "",
            "upper_bound": 1000.0
        },
        {
            "gene_reaction_rule": "CLAU_1438",
            "id": "OROTATE-REDUCTASE-NADH-RXN",
            "lower_bound": 0.0,
            "metabolites": {
                "DI-H-OROTATE": -1.0,
                "NAD": -1.0,
                "NADH": 1.0,
                "OROTATE": 1.0,
                "PROTON": 1.0
            },
            "name": "",
            "upper_bound": 1000.0
        },
        {
            "gene_reaction_rule": "CLAU_3169",
            "id": "GLUCONOKIN-RXN",
            "lower_bound": 0.0,
            "metabolites": {
                "ADP": 1.0,
                "ATP": -1.0,
                "CPD-2961": 1.0,
                "GLUCONATE": -1.0,
                "PROTON": 1.0
            },
            "name": "",
            "upper_bound": 1000.0
        },
        {
            "gene_reaction_rule": "CLAU_1081",
            "id": "RXN-8764",
            "lower_bound": 0.0,
            "metabolites": {
                "ADENOSYL-HOMO-CYS": 1.0,
                "CPD-9043": 1.0,
                "CPD-9047": -1.0,
                "S-ADENOSYLMETHIONINE": -1.0
            },
            "name": "",
            "upper_bound": 1000.0
        },
        {
            "annotation": {
                "possible_gprs": [
                    "CLAU_1262",
                    "CLAU_2533",
                    "CLAU_2552"
                ]
            },
            "gene_reaction_rule": "",
            "id": "2.7.8.6-RXN",
            "lower_bound": 0.0,
            "metabolites": {
                "CPD-14553": -1.0,
                "CPD-191": 1.0,
                "CPD-9646": -1.0,
                "UMP": 1.0
            },
            "name": "",
            "upper_bound": 1000.0
        },
        {
            "annotation": {
                "possible_gprs": [
                    "CLAU_0197",
                    "CLAU_0837",
                    "CLAU_0949",
                    "CLAU_1041",
                    "CLAU_1209",
                    "CLAU_3620"
                ]
            },
            "gene_reaction_rule": "",
            "id": "RXN-14790",
            "lower_bound": 0.0,
            "metabolites": {
                "CPD-15655": 1.0,
                "CPD-15661": -1.0,
                "NADP": 1.0,
                "NADPH": -1.0,
                "PROTON": -1.0
            },
            "name": "",
            "upper_bound": 1000.0
        },
        {
            "annotation": {
                "type": "spontaneous"
            },
            "gene_reaction_rule": "",
            "id": "RXN-10018",
            "lower_bound": -1000.0,
            "metabolites": {
                "CPD-10775": -1.0,
                "CPD-10776": 1.0,
                "WATER": -1.0
            },
            "name": "",
            "upper_bound": 1000.0
        },
        {
            "annotation": {
                "type": "spontaneous"
            },
            "gene_reaction_rule": "",
            "id": "RXN-10015",
            "lower_bound": -1000.0,
            "metabolites": {
                "CPD-10773": 1.0,
                "DIHYDROXYPENTANEDIONE": -1.0
            },
            "name": "",
            "upper_bound": 1000.0
        },
        {
            "annotation": {
                "type": "spontaneous"
            },
            "gene_reaction_rule": "",
            "id": "RXN-10016",
            "lower_bound": -1000.0,
            "metabolites": {
                "CPD-10775": 1.0,
                "DIHYDROXYPENTANEDIONE": -1.0
            },
            "name": "",
            "upper_bound": 1000.0
        },
        {
            "annotation": {
                "type": "spontaneous"
            },
            "gene_reaction_rule": "",
            "id": "RXN-10017",
            "lower_bound": -1000.0,
            "metabolites": {
                "CPD-10773": -1.0,
                "CPD-10774": 1.0,
                "WATER": -1.0
            },
            "name": "",
            "upper_bound": 1000.0
        },
        {
            "gene_reaction_rule": "CLAU_2157",
            "id": "ALANINE--GLYOXYLATE-AMINOTRANSFERASE-RXN",
            "lower_bound": -1000.0,
            "metabolites": {
                "GLY": 1.0,
                "GLYOX": -1.0,
                "L-ALPHA-ALANINE": -1.0,
                "PYRUVATE": 1.0
            },
            "name": "",
            "upper_bound": 1000.0
        },
        {
            "gene_reaction_rule": "CLAU_2190",
            "id": "DTMPKI-RXN",
            "lower_bound": -1000.0,
            "metabolites": {
                "ADP": 1.0,
                "ATP": -1.0,
                "TDP": 1.0,
                "TMP": -1.0
            },
            "name": "",
            "upper_bound": 1000.0
        },
        {
            "annotation": {
                "possible_gprs": [
                    "CLAU_0140",
                    "CLAU_0147",
                    "CLAU_2653",
                    "CLAU_2764",
                    "CLAU_2769"
                ]
            },
            "gene_reaction_rule": "",
            "id": "H2PTEROATESYNTH-RXN",
            "lower_bound": -1000.0,
            "metabolites": {
                "7-8-DIHYDROPTEROATE": 1.0,
                "DIHYDROPTERIN-CH2OH-PP": -1.0,
                "P-AMINO-BENZOATE": -1.0,
                "PPI": 1.0
            },
            "name": "",
            "upper_bound": 1000.0
        },
        {
            "gene_reaction_rule": "CLAU_3828",
            "id": "CYTIDEAM-RXN",
            "lower_bound": -1000.0,
            "metabolites": {
                "AMMONIUM": 1.0,
                "DEOXYCYTIDINE": -1.0,
                "DEOXYURIDINE": 1.0,
                "PROTON": -1.0,
                "WATER": -1.0
            },
            "name": "",
            "upper_bound": 1000.0
        },
        {
            "annotation": {
                "possible_gprs": [
                    "CLAU_1084",
                    "CLAU_1570",
                    "CLAU_1577",
                    "CLAU_2062",
                    "CLAU_3438"
                ]
            },
            "gene_reaction_rule": "",
            "id": "R341-RXN",
            "lower_bound": 0.0,
            "metabolites": {
                "ADP": 2.0,
                "ATP": -2.0,
                "CPD-687": -1.0,
                "CPD-688": 1.0,
                "GLN": -2.0,
                "GLT": 2.0,
                "PROTON": 2.0,
                "Pi": 2.0,
                "WATER": -2.0
            },
            "name": "",
            "upper_bound": 1000.0
        },
        {
            "gene_reaction_rule": "CLAU_0443",
            "id": "GUANINE-DEAMINASE-RXN",
            "lower_bound": -1000.0,
            "metabolites": {
                "AMMONIUM": 1.0,
                "GUANINE": -1.0,
                "PROTON": -1.0,
                "WATER": -1.0,
                "XANTHINE": 1.0
            },
            "name": "",
            "upper_bound": 1000.0
        },
        {
            "gene_reaction_rule": "CLAU_0125",
            "id": "ALLOPHANATE-HYDROLASE-RXN",
            "lower_bound": -1000.0,
            "metabolites": {
                "AMMONIUM": 2.0,
                "CARBON-DIOXIDE": 2.0,
                "CPD-578": -1.0,
                "PROTON": -3.0,
                "WATER": -1.0
            },
            "name": "",
            "upper_bound": 1000.0
        },
        {
            "gene_reaction_rule": "CLAU_3177",
            "id": "IMIDPHOSDEHYD-RXN",
            "lower_bound": -1000.0,
            "metabolites": {
                "D-ERYTHRO-IMIDAZOLE-GLYCEROL-P": -1.0,
                "IMIDAZOLE-ACETOL-P": 1.0,
                "WATER": 1.0
            },
            "name": "",
            "upper_bound": 1000.0
        },
        {
            "gene_reaction_rule": "CLAU_2429",
            "id": "RXN-7607",
            "lower_bound": -1000.0,
            "metabolites": {
                "IMP": -1.0,
                "INOSINE": 1.0,
                "Pi": 1.0,
                "WATER": -1.0
            },
            "name": "",
            "upper_bound": 1000.0
        },
        {
            "gene_reaction_rule": "CLAU_2429",
            "id": "RXN-7609",
            "lower_bound": 0.0,
            "metabolites": {
                "GMP": -1.0,
                "GUANOSINE": 1.0,
                "Pi": 1.0,
                "WATER": -1.0
            },
            "name": "",
            "upper_bound": 1000.0
        },
        {
            "gene_reaction_rule": "CLAU_3162",
            "id": "FGAMSYN-RXN",
            "lower_bound": 0.0,
            "metabolites": {
                "5-P-RIBOSYL-N-FORMYLGLYCINEAMIDE": -1.0,
                "5-PHOSPHORIBOSYL-N-FORMYLGLYCINEAMIDINE": 1.0,
                "ADP": 1.0,
                "ATP": -1.0,
                "GLN": -1.0,
                "GLT": 1.0,
                "PROTON": 1.0,
                "Pi": 1.0,
                "WATER": -1.0
            },
            "name": "",
            "upper_bound": 1000.0
        },
        {
            "gene_reaction_rule": "CLAU_2024",
            "id": "AGMATINE-DEIMINASE-RXN",
            "lower_bound": -1000.0,
            "metabolites": {
                "AGMATHINE": -1.0,
                "AMMONIUM": 1.0,
                "CPD-597": 1.0,
                "WATER": -1.0
            },
            "name": "",
            "upper_bound": 1000.0
        },
        {
            "gene_reaction_rule": "CLAU_3150",
            "id": "TRANS-HEXAPRENYLTRANSTRANSFERASE-RXN",
            "lower_bound": 0.0,
            "metabolites": {
                "ALL-TRANS-HEPTAPRENYL-DIPHOSPHATE": 1.0,
                "DELTA3-ISOPENTENYL-PP": -4.0,
                "FARNESYL-PP": -1.0,
                "PPI": 4.0
            },
            "name": "",
            "upper_bound": 1000.0
        },
        {
            "gene_reaction_rule": "CLAU_2036",
            "id": "RHAMNULOKIN-RXN",
            "lower_bound": -1000.0,
            "metabolites": {
                "ADP": 1.0,
                "ATP": -1.0,
                "PROTON": 1.0,
                "RHAMNULOSE": -1.0,
                "RHAMNULOSE-1P": 1.0
            },
            "name": "",
            "upper_bound": 1000.0
        },
        {
            "gene_reaction_rule": "CLAU_1071",
            "id": "COBALADENOSYLTRANS-RXN",
            "lower_bound": -1000.0,
            "metabolites": {
                "ADENOSYLCOBALAMIN": 1.0,
                "ATP": -1.0,
                "COB-I-ALAMIN": -1.0,
                "P3I": 1.0
            },
            "name": "",
            "upper_bound": 1000.0
        },
        {
            "gene_reaction_rule": "CLAU_0295",
            "id": "RIBOFLAVIN-SYN-RXN",
            "lower_bound": -1000.0,
            "metabolites": {
                "AMINO-RIBOSYLAMINO-1H-3H-PYR-DIONE": 1.0,
                "DIMETHYL-D-RIBITYL-LUMAZINE": -2.0,
                "PROTON": -1.0,
                "RIBOFLAVIN": 1.0
            },
            "name": "",
            "upper_bound": 1000.0
        },
        {
            "gene_reaction_rule": "CLAU_0482",
            "id": "QUINOLINATE-SYNTHA-RXN",
            "lower_bound": -1000.0,
            "metabolites": {
                "DIHYDROXY-ACETONE-PHOSPHATE": -1.0,
                "IMINOASPARTATE": -1.0,
                "Pi": 1.0,
                "QUINOLINATE": 1.0,
                "WATER": 2.0
            },
            "name": "",
            "upper_bound": 1000.0
        },
        {
            "gene_reaction_rule": "CLAU_2325",
            "id": "URKI-RXN",
            "lower_bound": 0.0,
            "metabolites": {
                "GDP": 1.0,
                "GTP": -1.0,
                "PROTON": 1.0,
                "UMP": 1.0,
                "URIDINE": -1.0
            },
            "name": "",
            "upper_bound": 1000.0
        },
        {
            "annotation": {
                "possible_gprs": [
                    "CLAU_3910",
                    "CLAU_0879",
                    "CLAU_3489"
                ]
            },
            "gene_reaction_rule": "",
            "id": "DAHPSYN-RXN",
            "lower_bound": -1000.0,
            "metabolites": {
                "3-DEOXY-D-ARABINO-HEPTULOSONATE-7-P": 1.0,
                "ERYTHROSE-4P": -1.0,
                "PHOSPHO-ENOL-PYRUVATE": -1.0,
                "Pi": 1.0,
                "WATER": -1.0
            },
            "name": "",
            "upper_bound": 1000.0
        },
        {
            "annotation": {
                "possible_gprs": [
                    "CLAU_1084",
                    "CLAU_1570",
                    "CLAU_1577",
                    "CLAU_2062",
                    "CLAU_3438"
                ]
            },
            "gene_reaction_rule": "",
            "id": "RXN-14256",
            "lower_bound": 0.0,
            "metabolites": {
                "ADP": 1.0,
                "ATP": -1.0,
                "CPD-15182": 1.0,
                "CPD-9049": -1.0,
                "GLN": -1.0,
                "GLT": 1.0,
                "PROTON": 1.0,
                "Pi": 1.0,
                "WATER": -1.0
            },
            "name": "",
            "upper_bound": 1000.0
        },
        {
            "annotation": {
                "possible_gprs": [
                    "CLAU_1084",
                    "CLAU_1570",
                    "CLAU_1577",
                    "CLAU_2062",
                    "CLAU_3438"
                ]
            },
            "gene_reaction_rule": "",
            "id": "RXN-14257",
            "lower_bound": 0.0,
            "metabolites": {
                "ADP": 1.0,
                "ATP": -1.0,
                "CPD-15182": -1.0,
                "CPD-689": 1.0,
                "GLN": -1.0,
                "GLT": 1.0,
                "PROTON": 1.0,
                "Pi": 1.0,
                "WATER": -1.0
            },
            "name": "",
            "upper_bound": 1000.0
        },
        {
            "gene_reaction_rule": "CLAU_2868",
            "id": "SAICARSYN-RXN",
            "lower_bound": 0.0,
            "metabolites": {
                "ADP": 1.0,
                "ATP": -1.0,
                "L-ASPARTATE": -1.0,
                "P-RIBOSYL-4-SUCCCARB-AMINOIMIDAZOLE": 1.0,
                "PHOSPHORIBOSYL-CARBOXY-AMINOIMIDAZOLE": -1.0,
                "PROTON": 1.0,
                "Pi": 1.0
            },
            "name": "",
            "upper_bound": 1000.0
        },
        {
            "gene_reaction_rule": "CLAU_0153",
            "id": "XANTHOSINEPHOSPHORY-RXN",
            "lower_bound": 0.0,
            "metabolites": {
                "Pi": -1.0,
                "RIBOSE-1P": 1.0,
                "XANTHINE": 1.0,
                "XANTHOSINE": -1.0
            },
            "name": "",
            "upper_bound": 1000.0
        },
        {
            "gene_reaction_rule": "CLAU_2267",
            "id": "RXN-14325",
            "lower_bound": 0.0,
            "metabolites": {
                "ADP": 1.0,
                "AMMONIUM": -1.0,
                "ATP": -1.0,
                "CTP": 1.0,
                "PROTON": 2.0,
                "Pi": 1.0,
                "UTP": -1.0
            },
            "name": "",
            "upper_bound": 1000.0
        },
        {
            "annotation": {
                "type": "spontaneous"
            },
            "gene_reaction_rule": "",
            "id": "RXN3O-1983",
            "lower_bound": -1000.0,
            "metabolites": {
                "HOMO-CIS-ACONITATE": 1.0,
                "HOMO-CIT": -1.0,
                "WATER": 1.0
            },
            "name": "",
            "upper_bound": 1000.0
        },
        {
            "gene_reaction_rule": "CLAU_1421",
            "id": "COBALAMINSYN-RXN",
            "lower_bound": -1000.0,
            "metabolites": {
                "ADENOSYLCOBALAMIN": 1.0,
                "ADENOSYLCOBINAMIDE-GDP": -1.0,
                "ALPHA-RIBAZOLE": -1.0,
                "GMP": 1.0,
                "PROTON": 1.0
            },
            "name": "",
            "upper_bound": 1000.0
        },
        {
            "gene_reaction_rule": "CLAU_0258",
            "id": "RXN-14073",
            "lower_bound": 0.0,
            "metabolites": {
                "GLYCEROL": 1.0,
                "GLYCEROL-3P": 1.0,
                "GLYCEROPHOSPHOGLYCEROL": -1.0,
                "PROTON": 1.0,
                "WATER": -1.0
            },
            "name": "",
            "upper_bound": 1000.0
        },
        {
            "annotation": {
                "type": "hypothetical"
            },
            "gene_reaction_rule": "",
            "id": "DTDPKIN-RXN",
            "lower_bound": -1000.0,
            "metabolites": {
                "ADP": 1.0,
                "ATP": -1.0,
                "TDP": -1.0,
                "TTP": 1.0
            },
            "name": "",
            "upper_bound": 1000.0
        },
        {
            "annotation": {
                "possible_gprs": [
                    "CLAU_1165",
                    "CLAU_1374"
                ]
            },
            "gene_reaction_rule": "",
            "id": "THIAZOLSYN3-RXN",
            "lower_bound": 0.0,
            "metabolites": {
                "ADP": 1.0,
                "ATP": -1.0,
                "PROTON": 1.0,
                "THZ": -1.0,
                "THZ-P": 1.0
            },
            "name": "",
            "upper_bound": 1000.0
        },
        {
            "annotation": {
                "type": "hypothetical"
            },
            "gene_reaction_rule": "",
            "id": "3-CH3-2-OXOBUTANOATE-OH-CH3-XFER-RXN",
            "lower_bound": -1000.0,
            "metabolites": {
                "2-DEHYDROPANTOATE": 1.0,
                "2-KETO-ISOVALERATE": -1.0,
                "METHYLENE-THF-GLU-N": -1.0,
                "THF-GLU-N": 1.0,
                "WATER": -1.0
            },
            "name": "",
            "upper_bound": 1000.0
        },
        {
            "gene_reaction_rule": "CLAU_2867",
            "id": "RXN0-743",
            "lower_bound": -1000.0,
            "metabolites": {
                "CPD0-181": -1.0,
                "PHOSPHORIBOSYL-CARBOXY-AMINOIMIDAZOLE": 1.0
            },
            "name": "",
            "upper_bound": 1000.0
        },
        {
            "annotation": {
                "possible_gprs": [
                    "CLAU_0705",
                    "CLAU_0302",
                    "CLAU_1387"
                ]
            },
            "gene_reaction_rule": "",
            "id": "3.6.3.30-RXN",
            "lower_bound": 0.0,
            "metabolites": {
                "ADP": 1.0,
                "ATP": -1.0,
                "FE+3": 1.0,
                "PROTON": 1.0,
                "Pi": 1.0,
                "WATER": -1.0
            },
            "name": "",
            "upper_bound": 1000.0
        },
        {
            "gene_reaction_rule": "CLAU_3832",
            "id": "URPHOS-RXN",
            "lower_bound": -1000.0,
            "metabolites": {
                "Pi": -1.0,
                "RIBOSE-1P": 1.0,
                "URACIL": 1.0,
                "URIDINE": -1.0
            },
            "name": "",
            "upper_bound": 1000.0
        },
        {
            "annotation": {
                "type": "hypothetical"
            },
            "gene_reaction_rule": "",
            "id": "ADCLY-RXN",
            "lower_bound": -1000.0,
            "metabolites": {
                "4-AMINO-4-DEOXYCHORISMATE": -1.0,
                "P-AMINO-BENZOATE": 1.0,
                "PROTON": 1.0,
                "PYRUVATE": 1.0
            },
            "name": "",
            "upper_bound": 1000.0
        },
        {
            "gene_reaction_rule": "CLAU_2445 or CLAU_2557 or CLAU_0429 or CLAU_0567 or CLAU_0568 or CLAU_0727 or CLAU_1529 or CLAU_1539 or CLAU_1757 or CLAU_1758 or CLAU_2267 or CLAU_2444 or CLAU_3758 or CLAU_3787",
            "id": "GLUTAMIN-RXN",
            "lower_bound": 0.0,
            "metabolites": {
                "AMMONIUM": 1.0,
                "GLN": -1.0,
                "GLT": 1.0,
                "WATER": -1.0
            },
            "name": "",
            "upper_bound": 1000.0
        },
        {
            "annotation": {
                "possible_gprs": [
                    "CLAU_1553",
                    "CLAU_1993",
                    "CLAU_2510"
                ]
            },
            "gene_reaction_rule": "",
            "id": "PYRUVATE-CARBOXYLASE-RXN",
            "lower_bound": 0.0,
            "metabolites": {
                "ADP": 1.0,
                "ATP": -1.0,
                "HCO3": -1.0,
                "OXALACETIC_ACID": 1.0,
                "PROTON": 1.0,
                "PYRUVATE": -1.0,
                "Pi": 1.0
            },
            "name": "",
            "upper_bound": 1000.0
        },
        {
            "gene_reaction_rule": "CLAU_2550 or CLAU_2569",
            "id": "DTDPDEHYDRHAMEPIM-RXN",
            "lower_bound": -1000.0,
            "metabolites": {
                "DTDP-DEOH-DEOXY-GLUCOSE": -1.0,
                "DTDP-DEOH-DEOXY-MANNOSE": 1.0
            },
            "name": "",
            "upper_bound": 1000.0
        },
        {
            "gene_reaction_rule": "CLAU_1737",
            "id": "RXN66-480",
            "lower_bound": 0.0,
            "metabolites": {
                "AMP": 1.0,
                "ATP": -1.0,
                "CO-A": -1.0,
                "CPD-14927": -1.0,
                "CPD-14928": 1.0,
                "PPI": 1.0
            },
            "name": "",
            "upper_bound": 1000.0
        },
        {
            "gene_reaction_rule": "CLAU_1737",
            "id": "RXN66-484",
            "lower_bound": 0.0,
            "metabolites": {
                "AMP": 1.0,
                "ATP": -1.0,
                "CO-A": -1.0,
                "CPD-14675": 1.0,
                "PPI": 1.0,
                "PRISTANATE": -1.0
            },
            "name": "",
            "upper_bound": 1000.0
        },
        {
            "gene_reaction_rule": "CLAU_0153",
            "id": "DEOXYADENPHOSPHOR-RXN",
            "lower_bound": -1000.0,
            "metabolites": {
                "ADENINE": 1.0,
                "DEOXY-D-RIBOSE-1-PHOSPHATE": 1.0,
                "DEOXYADENOSINE": -1.0,
                "Pi": -1.0
            },
            "name": "",
            "upper_bound": 1000.0
        },
        {
            "gene_reaction_rule": "CLAU_1566",
            "id": "ACETATE--COA-LIGASE-RXN",
            "lower_bound": 0.0,
            "metabolites": {
                "ACET": -1.0,
                "ACETYL-COA": 1.0,
                "AMP": 1.0,
                "ATP": -1.0,
                "CO-A": -1.0,
                "PPI": 1.0
            },
            "name": "",
            "upper_bound": 1000.0
        },
        {
            "gene_reaction_rule": "CLAU_1741",
            "id": "RXN0-1382",
            "lower_bound": -1000.0,
            "metabolites": {
                "FORMATE": 1.0,
                "FORMYL-COA": -1.0,
                "OXALATE": -1.0,
                "OXALYL-COA": 1.0
            },
            "name": "",
            "upper_bound": 1000.0
        },
        {
            "gene_reaction_rule": "CLAU_0138",
            "id": "1PFRUCTPHOSN-RXN",
            "lower_bound": 0.0,
            "metabolites": {
                "ADP": 1.0,
                "ATP": -1.0,
                "FRU1P": -1.0,
                "FRUCTOSE-16-DIPHOSPHATE": 1.0,
                "PROTON": 1.0
            },
            "name": "",
            "upper_bound": 1000.0
        },
        {
            "gene_reaction_rule": "CLAU_1085",
            "id": "PORPHOBILSYNTH-RXN",
            "lower_bound": -1000.0,
            "metabolites": {
                "5-AMINO-LEVULINATE": -2.0,
                "PORPHOBILINOGEN": 1.0,
                "PROTON": 1.0,
                "WATER": 2.0
            },
            "name": "",
            "upper_bound": 1000.0
        },
        {
            "gene_reaction_rule": "CLAU_0799",
            "id": "RXN0-5114",
            "lower_bound": -1000.0,
            "metabolites": {
                "3-P-SERINE": -1.0,
                "Pi": 1.0,
                "SER": 1.0,
                "WATER": -1.0
            },
            "name": "",
            "upper_bound": 1000.0
        },
        {
            "gene_reaction_rule": "CLAU_3150",
            "id": "RXN-11458",
            "lower_bound": 0.0,
            "metabolites": {
                "ALL-TRANS-HEPTAPRENYL-DIPHOSPHATE": 1.0,
                "DELTA3-ISOPENTENYL-PP": -3.0,
                "GERANYLGERANYL-PP": -1.0,
                "PPI": 3.0
            },
            "name": "",
            "upper_bound": 1000.0
        },
        {
            "gene_reaction_rule": "CLAU_2754",
            "id": "NICONUCADENYLYLTRAN-RXN",
            "lower_bound": 0.0,
            "metabolites": {
                "ATP": -1.0,
                "DEAMIDO-NAD": 1.0,
                "NICOTINATE_NUCLEOTIDE": -1.0,
                "PPI": 1.0,
                "PROTON": -1.0
            },
            "name": "",
            "upper_bound": 1000.0
        },
        {
            "gene_reaction_rule": "CLAU_1837",
            "id": "L-GLN-FRUCT-6-P-AMINOTRANS-RXN",
            "lower_bound": -1000.0,
            "metabolites": {
                "CPD-13469": 1.0,
                "FRUCTOSE-6P": -1.0,
                "GLN": -1.0,
                "GLT": 1.0
            },
            "name": "",
            "upper_bound": 1000.0
        },
        {
            "gene_reaction_rule": "CLAU_2851",
            "id": "ACETOLACTATE-DECARBOXYLASE-RXN",
            "lower_bound": -1000.0,
            "metabolites": {
                "2-ACETO-LACTATE": -1.0,
                "CARBON-DIOXIDE": 1.0,
                "CPD-10353": 1.0,
                "PROTON": -1.0
            },
            "name": "",
            "upper_bound": 1000.0
        },
        {
            "gene_reaction_rule": "CLAU_3832",
            "id": "THYM-PHOSPH-RXN",
            "lower_bound": -1000.0,
            "metabolites": {
                "DEOXY-D-RIBOSE-1-PHOSPHATE": 1.0,
                "Pi": -1.0,
                "THYMIDINE": -1.0,
                "THYMINE": 1.0
            },
            "name": "",
            "upper_bound": 1000.0
        },
        {
            "gene_reaction_rule": "CLAU_2429",
            "id": "RXN-5841",
            "lower_bound": 0.0,
            "metabolites": {
                "NICOTINAMIDE_NUCLEOTIDE": -1.0,
                "NICOTINAMIDE_RIBOSE": 1.0,
                "Pi": 1.0,
                "WATER": -1.0
            },
            "name": "",
            "upper_bound": 1000.0
        },
        {
            "gene_reaction_rule": "CLAU_1612 or CLAU_1864 or CLAU_1719 or CLAU_1843 or CLAU_2235 or CLAU_2489",
            "id": "RXN-14267",
            "lower_bound": 0.0,
            "metabolites": {
                "CPD-15184": -1.0,
                "L-ALPHA-ALANINE": 1.0,
                "NACMUR": 1.0,
                "WATER": -1.0
            },
            "name": "",
            "upper_bound": 1000.0
        },
        {
            "annotation": {
                "type": "hypothetical"
            },
            "gene_reaction_rule": "",
            "id": "UDPKIN-RXN",
            "lower_bound": -1000.0,
            "metabolites": {
                "ADP": 1.0,
                "ATP": -1.0,
                "UDP": -1.0,
                "UTP": 1.0
            },
            "name": "",
            "upper_bound": 1000.0
        },
        {
            "gene_reaction_rule": "CLAU_1420",
            "id": "COBINPGUANYLYLTRANS-RXN",
            "lower_bound": -1000.0,
            "metabolites": {
                "ADENOSYLCOBINAMIDE-GDP": 1.0,
                "ADENOSYLCOBINAMIDE-P": -1.0,
                "GTP": -1.0,
                "PPI": 1.0,
                "PROTON": -1.0
            },
            "name": "",
            "upper_bound": 1000.0
        },
        {
            "gene_reaction_rule": "CLAU_2429",
            "id": "AMP-DEPHOSPHORYLATION-RXN",
            "lower_bound": 0.0,
            "metabolites": {
                "ADENOSINE": 1.0,
                "AMP": -1.0,
                "Pi": 1.0,
                "WATER": -1.0
            },
            "name": "",
            "upper_bound": 1000.0
        },
        {
            "annotation": {
                "possible_gprs": [
                    "CLAU_1599",
                    "CLAU_0872"
                ]
            },
            "gene_reaction_rule": "",
            "id": "SHIKIMATE-KINASE-RXN",
            "lower_bound": -1000.0,
            "metabolites": {
                "ADP": 1.0,
                "ATP": -1.0,
                "PROTON": 1.0,
                "SHIKIMATE": -1.0,
                "SHIKIMATE-5P": 1.0
            },
            "name": "",
            "upper_bound": 1000.0
        },
        {
            "gene_reaction_rule": "CLAU_0430 or CLAU_0569 or CLAU_2031 or CLAU_2941",
            "id": "ORNCARBAMTRANSFER-RXN",
            "lower_bound": -1000.0,
            "metabolites": {
                "CARBAMOYL-P": -1.0,
                "L-CITRULLINE": 1.0,
                "L-ORNITHINE": -1.0,
                "PROTON": 1.0,
                "Pi": 1.0
            },
            "name": "",
            "upper_bound": 1000.0
        },
        {
            "gene_reaction_rule": "CLAU_0030 or CLAU_1040 or CLAU_1460 or CLAU_1764 or CLAU_1766 or CLAU_1794 or CLAU_2382 or CLAU_3196 or CLAU_3514 or CLAU_3655 or CLAU_3656 or CLAU_3861",
            "id": "RXN-10781",
            "lower_bound": 0.0,
            "metabolites": {
                "5-HYDROXYINDOLE_ACETALDEHYDE": 1.0,
                "CPD-11671": -1.0,
                "NAD": -1.0,
                "NADH": 1.0,
                "PROTON": 1.0
            },
            "name": "",
            "upper_bound": 1000.0
        },
        {
            "gene_reaction_rule": "CLAU_0793",
            "id": "RXN-14686",
            "lower_bound": 0.0,
            "metabolites": {
                "CPD-15521": 1.0,
                "CPD-15522": -1.0,
                "NADP": -2.0,
                "NADPH": 2.0,
                "PROTON": 2.0
            },
            "name": "",
            "upper_bound": 1000.0
        },
        {
            "gene_reaction_rule": "CLAU_1959",
            "id": "2.3.1.157-RXN",
            "lower_bound": -1000.0,
            "metabolites": {
                "ACETYL-COA": -1.0,
                "CO-A": 1.0,
                "GLUCOSAMINE-1P": -1.0,
                "N-ACETYL-D-GLUCOSAMINE-1-P": 1.0,
                "PROTON": 1.0
            },
            "name": "",
            "upper_bound": 1000.0
        },
        {
            "gene_reaction_rule": "CLAU_0876",
            "id": "2.5.1.19-RXN",
            "lower_bound": -1000.0,
            "metabolites": {
                "3-ENOLPYRUVYL-SHIKIMATE-5P": 1.0,
                "PHOSPHO-ENOL-PYRUVATE": -1.0,
                "Pi": 1.0,
                "SHIKIMATE-5P": -1.0
            },
            "name": "",
            "upper_bound": 1000.0
        },
        {
            "annotation": {
                "possible_gprs": [
                    "CLAU_0459",
                    "CLAU_1014",
                    "CLAU_2675"
                ]
            },
            "gene_reaction_rule": "",
            "id": "RXN-14047",
            "lower_bound": -1000.0,
            "metabolites": {
                "CIT": -1.0,
                "THREO-DS-ISO-CITRATE": 1.0
            },
            "name": "",
            "upper_bound": 1000.0
        },
        {
            "gene_reaction_rule": "CLAU_1468",
            "id": "PABASYN-RXN",
            "lower_bound": -1000.0,
            "metabolites": {
                "4-AMINO-4-DEOXYCHORISMATE": 1.0,
                "CHORISMATE": -1.0,
                "GLN": -1.0,
                "GLT": 1.0
            },
            "name": "",
            "upper_bound": 1000.0
        },
        {
            "gene_reaction_rule": "CLAU_1220",
            "id": "DEPHOSPHOCOAKIN-RXN",
            "lower_bound": -1000.0,
            "metabolites": {
                "ADP": 1.0,
                "ATP": -1.0,
                "CO-A": 1.0,
                "DEPHOSPHO-COA": -1.0,
                "PROTON": 1.0
            },
            "name": "",
            "upper_bound": 1000.0
        },
        {
            "gene_reaction_rule": "CLAU_3619",
            "id": "RXN-9909",
            "lower_bound": 0.0,
            "metabolites": {
                "CPD-10659": -1.0,
                "CPD-10660": 1.0,
                "NAD": -1.0,
                "NADH": 1.0,
                "PROTON": 1.0
            },
            "name": "",
            "upper_bound": 1000.0
        },
        {
            "annotation": {
                "possible_gprs": [
                    "CLAU_0029",
                    "CLAU_0032",
                    "CLAU_0944",
                    "CLAU_1201",
                    "CLAU_1215",
                    "CLAU_2121"
                ]
            },
            "gene_reaction_rule": "",
            "id": "ACETOACETYL-COA-TRANSFER-RXN",
            "lower_bound": -1000.0,
            "metabolites": {
                "3-KETOBUTYRATE": -1.0,
                "ACET": 1.0,
                "ACETOACETYL-COA": 1.0,
                "ACETYL-COA": -1.0
            },
            "name": "",
            "upper_bound": 1000.0
        },
        {
            "annotation": {
                "possible_gprs": [
                    "CLAU_3840",
                    "CLAU_3165",
                    "CLAU_3508",
                    "CLAU_3904"
                ]
            },
            "gene_reaction_rule": "",
            "id": "XYLULOKIN-RXN",
            "lower_bound": -1000.0,
            "metabolites": {
                "ADP": 1.0,
                "ATP": -1.0,
                "D-XYLULOSE": -1.0,
                "PROTON": 1.0,
                "XYLULOSE-5-PHOSPHATE": 1.0
            },
            "name": "",
            "upper_bound": 1000.0
        },
        {
            "gene_reaction_rule": "CLAU_3569",
            "id": "2.1.1.138-RXN",
            "lower_bound": 0.0,
            "metabolites": {
                "ADENOSYL-HOMO-CYS": 1.0,
                "DIMETHYLARSINATE": 1.0,
                "METHYLARSONITE": -1.0,
                "PROTON": 2.0,
                "S-ADENOSYLMETHIONINE": -1.0
            },
            "name": "",
            "upper_bound": 1000.0
        },
        {
            "annotation": {
                "type": "hypothetical"
            },
            "gene_reaction_rule": "",
            "id": "DIHYDROFOLATESYNTH-RXN",
            "lower_bound": 0.0,
            "metabolites": {
                "7-8-DIHYDROPTEROATE": -1.0,
                "ADP": 1.0,
                "ATP": -1.0,
                "DIHYDROFOLATE-GLU-N": 1.0,
                "GLT": -1.0,
                "PROTON": 1.0,
                "Pi": 1.0
            },
            "name": "",
            "upper_bound": 1000.0
        },
        {
            "annotation": {
                "possible_gprs": [
                    "CLAU_0281",
                    "CLAU_1632",
                    "CLAU_1505",
                    "CLAU_2635",
                    "CLAU_3248"
                ]
            },
            "gene_reaction_rule": "",
            "id": "ATPASE-RXN",
            "lower_bound": 2.154,
            "metabolites": {
                "ADP": 1.0,
                "ATP": -1.0,
                "PROTON": 1.0,
                "Pi": 1.0,
                "WATER": -1.0
            },
            "name": "",
            "upper_bound": 2.154
        },
        {
            "annotation": {
                "type": "spontaneous"
            },
            "gene_reaction_rule": "",
            "id": "RXN-11811",
            "lower_bound": -1000.0,
            "metabolites": {
                "AMMONIA": -1.0,
                "AMMONIUM": 1.0,
                "PROTON": -1.0
            },
            "name": "",
            "upper_bound": 1000.0
        },
        {
            "gene_reaction_rule": "CLAU_1976",
            "id": "GLUTAMINESYN-RXN",
            "lower_bound": 0.0,
            "metabolites": {
                "ADP": 1.0,
                "AMMONIUM": -1.0,
                "ATP": -1.0,
                "GLN": 1.0,
                "GLT": -1.0,
                "PROTON": 1.0,
                "Pi": 1.0
            },
            "name": "",
            "upper_bound": 1000.0
        },
        {
            "gene_reaction_rule": "CLAU_0224 or CLAU_1144",
            "id": "HISTIDINE-AMMONIA-LYASE-RXN",
            "lower_bound": -1000.0,
            "metabolites": {
                "AMMONIUM": 1.0,
                "HIS": -1.0,
                "UROCANATE": 1.0
            },
            "name": "",
            "upper_bound": 1000.0
        },
        {
            "gene_reaction_rule": "CLAU_2456",
            "id": "GSAAMINOTRANS-RXN",
            "lower_bound": -1000.0,
            "metabolites": {
                "5-AMINO-LEVULINATE": 1.0,
                "GLUTAMATE-1-SEMIALDEHYDE": -1.0
            },
            "name": "",
            "upper_bound": 1000.0
        },
        {
            "gene_reaction_rule": "CLAU_1483",
            "id": "3.1.2.23-RXN",
            "lower_bound": 0.0,
            "metabolites": {
                "4-hydroxybenzoate": 1.0,
                "CO-A": 1.0,
                "CPD-201": -1.0,
                "PROTON": 1.0,
                "WATER": -1.0
            },
            "name": "",
            "upper_bound": 1000.0
        },
        {
            "gene_reaction_rule": "CLAU_3067",
            "id": "RXN-8975",
            "lower_bound": 0.0,
            "metabolites": {
                "C3": -1.0,
                "C4": 1.0,
                "CPD-9646": -1.0,
                "UMP": 1.0
            },
            "name": "",
            "upper_bound": 1000.0
        },
        {
            "gene_reaction_rule": "CLAU_2946",
            "id": "RXN-8976",
            "lower_bound": 0.0,
            "metabolites": {
                "C4": -1.0,
                "CPD-7695": 1.0,
                "PROTON": 1.0,
                "UDP": 1.0,
                "UDP-N-ACETYL-D-GLUCOSAMINE": -1.0
            },
            "name": "",
            "upper_bound": 1000.0
        },
        {
            "annotation": {
                "possible_gprs": [
                    "CLAU_0476",
                    "CLAU_1729",
                    "CLAU_2677"
                ]
            },
            "gene_reaction_rule": "",
            "id": "SULFOCYS-RXN",
            "lower_bound": 0.0,
            "metabolites": {
                "ACET": 1.0,
                "ACETYLSERINE": -1.0,
                "PROTON": 1.0,
                "S2O3": -1.0,
                "SULFO-CYSTEINE": 1.0
            },
            "name": "",
            "upper_bound": 1000.0
        },
        {
            "gene_reaction_rule": "CLAU_2257",
            "id": "RXN-13439",
            "lower_bound": 0.0,
            "metabolites": {
                "ADP": 1.0,
                "ATP": -1.0,
                "CPD-14416": -1.0,
                "CPD-14417": 1.0,
                "L-ASPARTATE": -1.0,
                "PROTON": 1.0,
                "Pi": 1.0
            },
            "name": "",
            "upper_bound": 1000.0
        },
        {
            "gene_reaction_rule": "CLAU_0275",
            "id": "5-FORMYL-THF-CYCLO-LIGASE-RXN",
            "lower_bound": 0.0,
            "metabolites": {
                "5-10-METHENYL-THF-GLU-N": 1.0,
                "ADP": 1.0,
                "ATP": -1.0,
                "N5-Formyl-THF-Glu-N": -1.0,
                "Pi": 1.0
            },
            "name": "",
            "upper_bound": 1000.0
        },
        {
            "gene_reaction_rule": "CLAU_0691",
            "id": "RXN-13435",
            "lower_bound": 0.0,
            "metabolites": {
                "CO-A": 1.0,
                "CPD-14407": -1.0,
                "CPD-8120": 1.0,
                "PROTON": 1.0,
                "WATER": -1.0
            },
            "name": "",
            "upper_bound": 1000.0
        },
        {
            "gene_reaction_rule": "CLAU_0691",
            "id": "RXN-13430",
            "lower_bound": 0.0,
            "metabolites": {
                "5Z8Z11Z14Z17Z-EICOSAPENTAENOATE": 1.0,
                "CO-A": 1.0,
                "CPD-14018": -1.0,
                "PROTON": 1.0,
                "WATER": -1.0
            },
            "name": "",
            "upper_bound": 1000.0
        },
        {
            "annotation": {
                "possible_gprs": [
                    "CLAU_1333",
                    "CLAU_1828"
                ]
            },
            "gene_reaction_rule": "",
            "id": "ADOMET-DMK-METHYLTRANSFER-RXN",
            "lower_bound": 0.0,
            "metabolites": {
                "ADENOSYL-HOMO-CYS": 1.0,
                "CPD-12115": -1.0,
                "PROTON": 1.0,
                "REDUCED-MENAQUINONE": 1.0,
                "S-ADENOSYLMETHIONINE": -1.0
            },
            "name": "",
            "upper_bound": 1000.0
        },
        {
            "annotation": {
                "possible_gprs": [
                    "CLAU_0663",
                    "CLAU_3158"
                ]
            },
            "gene_reaction_rule": "",
            "id": "GLYOHMETRANS-RXN",
            "lower_bound": -1000.0,
            "metabolites": {
                "GLY": 1.0,
                "METHYLENE-THF-GLU-N": 1.0,
                "SER": -1.0,
                "THF-GLU-N": -1.0,
                "WATER": 1.0
            },
            "name": "",
            "upper_bound": 1000.0
        },
        {
            "annotation": {
                "possible_gprs": [
                    "CLAU_2946",
                    "CLAU_1979",
                    "CLAU_2294"
                ]
            },
            "gene_reaction_rule": "",
            "id": "UDPNACETYLGLUCOSAMENOLPYRTRANS-RXN",
            "lower_bound": -1000.0,
            "metabolites": {
                "PHOSPHO-ENOL-PYRUVATE": -1.0,
                "Pi": 1.0,
                "UDP-ACETYL-CARBOXYVINYL-GLUCOSAMINE": 1.0,
                "UDP-N-ACETYL-D-GLUCOSAMINE": -1.0
            },
            "name": "",
            "upper_bound": 1000.0
        },
        {
            "gene_reaction_rule": "CLAU_0124",
            "id": "2.6.1.22-RXN",
            "lower_bound": -1000.0,
            "metabolites": {
                "2-KETOGLUTARATE": -1.0,
                "CH3-MALONATE-S-ALD": 1.0,
                "CPD-466": -1.0,
                "GLT": 1.0
            },
            "name": "",
            "upper_bound": 1000.0
        },
        {
            "annotation": {
                "possible_gprs": [
                    "CLAU_0403",
                    "CLAU_2622"
                ]
            },
            "gene_reaction_rule": "",
            "id": "GLUTKIN-RXN",
            "lower_bound": -1000.0,
            "metabolites": {
                "ADP": 1.0,
                "ATP": -1.0,
                "GLT": -1.0,
                "L-GLUTAMATE-5-P": 1.0
            },
            "name": "",
            "upper_bound": 1000.0
        },
        {
            "gene_reaction_rule": "CLAU_1074",
            "id": "RXN-8759",
            "lower_bound": 0.0,
            "metabolites": {
                "CO+2": -1.0,
                "CPD-9039": 1.0,
                "DIHYDROSIROHYDROCHLORIN": -1.0,
                "PROTON": 4.0
            },
            "name": "",
            "upper_bound": 1000.0
        },
        {
            "gene_reaction_rule": "CLAU_2325",
            "id": "PHOSPHORIBULOKINASE-RXN",
            "lower_bound": 0.0,
            "metabolites": {
                "ADP": 1.0,
                "ATP": -1.0,
                "D-RIBULOSE-15-P2": 1.0,
                "PROTON": 1.0,
                "RIBULOSE-5P": -1.0
            },
            "name": "",
            "upper_bound": 1000.0
        },
        {
            "gene_reaction_rule": "CLAU_1282 or CLAU_2189",
            "id": "ARGDECARBOX-RXN",
            "lower_bound": -1000.0,
            "metabolites": {
                "AGMATHINE": 1.0,
                "ARG": -1.0,
                "CARBON-DIOXIDE": 1.0,
                "PROTON": -1.0
            },
            "name": "",
            "upper_bound": 1000.0
        },
        {
            "annotation": {
                "possible_gprs": [
                    "CLAU_1458",
                    "CLAU_3540",
                    "CLAU_0425",
                    "CLAU_1456"
                ]
            },
            "gene_reaction_rule": "",
            "id": "DIHYDROPYRIMIDINASE-RXN",
            "lower_bound": -1000.0,
            "metabolites": {
                "3-UREIDO-PROPIONATE": 1.0,
                "DI-H-URACIL": -1.0,
                "PROTON": 1.0,
                "WATER": -1.0
            },
            "name": "",
            "upper_bound": 1000.0
        },
        {
            "annotation": {
                "type": "spontaneous"
            },
            "gene_reaction_rule": "",
            "id": "RXN-10779",
            "lower_bound": -1000.0,
            "metabolites": {
                "5-HYDROXYINDOLE_ACETALDEHYDE": -1.0,
                "CPD-11670": 1.0,
                "CYS": -1.0,
                "WATER": 1.0
            },
            "name": "",
            "upper_bound": 1000.0
        },
        {
            "gene_reaction_rule": "CLAU_0153",
            "id": "ADENPHOSPHOR-RXN",
            "lower_bound": -1000.0,
            "metabolites": {
                "ADENINE": 1.0,
                "ADENOSINE": -1.0,
                "Pi": -1.0,
                "RIBOSE-1P": 1.0
            },
            "name": "",
            "upper_bound": 1000.0
        },
        {
            "annotation": {
                "type": "spontaneous"
            },
            "gene_reaction_rule": "",
            "id": "RXN-14056",
            "lower_bound": -1000.0,
            "metabolites": {
                "CH3-MALONATE-S-ALD": 1.0,
                "CPD-12177": -1.0
            },
            "name": "",
            "upper_bound": 1000.0
        },
        {
            "gene_reaction_rule": "CLAU_3839",
            "id": "XYLISOM-RXN",
            "lower_bound": -1000.0,
            "metabolites": {
                "D-XYLULOSE": 1.0,
                "XYLOSE": -1.0
            },
            "name": "",
            "upper_bound": 1000.0
        },
        {
            "gene_reaction_rule": "CLAU_1530",
            "id": "IMP-DEHYDROG-RXN",
            "lower_bound": -1000.0,
            "metabolites": {
                "IMP": -1.0,
                "NAD": -1.0,
                "NADH": 1.0,
                "PROTON": 1.0,
                "WATER": -1.0,
                "XANTHOSINE-5-PHOSPHATE": 1.0
            },
            "name": "",
            "upper_bound": 1000.0
        },
        {
            "gene_reaction_rule": "CLAU_0030 or CLAU_1040 or CLAU_1460 or CLAU_1764 or CLAU_1766 or CLAU_1794 or CLAU_2382 or CLAU_3196 or CLAU_3514 or CLAU_3655 or CLAU_3656 or CLAU_3861",
            "id": "RXN3O-4113",
            "lower_bound": 0.0,
            "metabolites": {
                "CPD3O-4151": -1.0,
                "HYDRPHENYLAC-CPD": 1.0,
                "NAD": -1.0,
                "NADH": 1.0,
                "PROTON": 1.0
            },
            "name": "",
            "upper_bound": 1000.0
        },
        {
            "gene_reaction_rule": "CLAU_0209",
            "id": "SAMDECARB-RXN",
            "lower_bound": -1000.0,
            "metabolites": {
                "CARBON-DIOXIDE": 1.0,
                "PROTON": -1.0,
                "S-ADENOSYLMETHIONINAMINE": 1.0,
                "S-ADENOSYLMETHIONINE": -1.0
            },
            "name": "",
            "upper_bound": 1000.0
        },
        {
            "gene_reaction_rule": "CLAU_0866",
            "id": "F16BDEPHOS-RXN",
            "lower_bound": 0.0,
            "metabolites": {
                "FRUCTOSE-16-DIPHOSPHATE": -1.0,
                "FRUCTOSE-6P": 1.0,
                "Pi": 1.0,
                "WATER": -1.0
            },
            "name": "",
            "upper_bound": 1000.0
        },
        {
            "gene_reaction_rule": "CLAU_1962",
            "id": "UDP-NACMUR-ALA-LIG-RXN",
            "lower_bound": 0.0,
            "metabolites": {
                "ADP": 1.0,
                "ATP": -1.0,
                "CPD0-1456": 1.0,
                "L-ALPHA-ALANINE": -1.0,
                "PROTON": 1.0,
                "Pi": 1.0,
                "UDP-N-ACETYLMURAMATE": -1.0
            },
            "name": "",
            "upper_bound": 1000.0
        },
        {
            "gene_reaction_rule": "CLAU_1232",
            "id": "RXN-14270",
            "lower_bound": 0.0,
            "metabolites": {
                "AICAR": -1.0,
                "CPD-3762": 1.0,
                "PPI": -1.0,
                "PRPP": 1.0
            },
            "name": "",
            "upper_bound": 1000.0
        },
        {
            "gene_reaction_rule": "CLAU_1748 or CLAU_2921",
            "id": "RXN-13158",
            "lower_bound": 0.0,
            "metabolites": {
                "2-D-THREO-HYDROXY-3-CARBOXY-ISOCAPROATE": -1.0,
                "2K-4CH3-PENTANOATE": 1.0,
                "CARBON-DIOXIDE": 1.0,
                "NAD": -1.0,
                "NADH": 1.0
            },
            "name": "",
            "upper_bound": 1000.0
        },
        {
            "gene_reaction_rule": "CLAU_3336",
            "id": "AMPSYN-RXN",
            "lower_bound": -1000.0,
            "metabolites": {
                "ADENYLOSUCC": -1.0,
                "AMP": 1.0,
                "FUM": 1.0
            },
            "name": "",
            "upper_bound": 1000.0
        },
        {
            "gene_reaction_rule": "CLAU_0691",
            "id": "RXN-9627",
            "lower_bound": 0.0,
            "metabolites": {
                "CO-A": 1.0,
                "DODECANOATE": 1.0,
                "LAUROYLCOA-CPD": -1.0,
                "PROTON": 1.0,
                "WATER": -1.0
            },
            "name": "",
            "upper_bound": 1000.0
        },
        {
            "gene_reaction_rule": "CLAU_0691",
            "id": "RXN-9624",
            "lower_bound": 0.0,
            "metabolites": {
                "CO-A": 1.0,
                "PROTON": 1.0,
                "STEARIC_ACID": 1.0,
                "STEAROYL-COA": -1.0,
                "WATER": -1.0
            },
            "name": "",
            "upper_bound": 1000.0
        },
        {
            "gene_reaction_rule": "CLAU_1737",
            "id": "RXN-9623",
            "lower_bound": 0.0,
            "metabolites": {
                "AMP": 1.0,
                "ATP": -1.0,
                "CO-A": -1.0,
                "PALMITATE": -1.0,
                "PALMITYL-COA": 1.0,
                "PPI": 1.0
            },
            "name": "",
            "upper_bound": 1000.0
        },
        {
            "gene_reaction_rule": "CLAU_0691",
            "id": "RXN-9628",
            "lower_bound": 0.0,
            "metabolites": {
                "CO-A": 1.0,
                "CPD-10267": -1.0,
                "CPD-3617": 1.0,
                "PROTON": 1.0,
                "WATER": -1.0
            },
            "name": "",
            "upper_bound": 1000.0
        },
        {
            "gene_reaction_rule": "CLAU_0691",
            "id": "RXN-9629",
            "lower_bound": 0.0,
            "metabolites": {
                "ARACHIDIC_ACID": 1.0,
                "CO-A": 1.0,
                "CPD-9965": -1.0,
                "PROTON": 1.0,
                "WATER": -1.0
            },
            "name": "",
            "upper_bound": 1000.0
        },
        {
            "annotation": {
                "type": "hypothetical"
            },
            "gene_reaction_rule": "",
            "id": "BETA-UREIDOPROPIONASE-RXN",
            "lower_bound": -1000.0,
            "metabolites": {
                "3-UREIDO-PROPIONATE": -1.0,
                "AMMONIUM": 1.0,
                "B-ALANINE": 1.0,
                "CARBON-DIOXIDE": 1.0,
                "PROTON": -2.0,
                "WATER": -1.0
            },
            "name": "",
            "upper_bound": 1000.0
        },
        {
            "gene_reaction_rule": "CLAU_3839",
            "id": "GLUCISOM-RXN",
            "lower_bound": -1000.0,
            "metabolites": {
                "CPD-15382": 1.0,
                "GLC": -1.0
            },
            "name": "",
            "upper_bound": 1000.0
        },
        {
            "annotation": {
                "possible_gprs": [
                    "CLAU_0459",
                    "CLAU_1014",
                    "CLAU_2675"
                ]
            },
            "gene_reaction_rule": "",
            "id": "ACONITATEDEHYDR-RXN",
            "lower_bound": -1000.0,
            "metabolites": {
                "CIS-ACONITATE": 1.0,
                "CIT": -1.0,
                "WATER": 1.0
            },
            "name": "",
            "upper_bound": 1000.0
        },
        {
            "gene_reaction_rule": "CLAU_2873",
            "id": "GLYRIBONUCSYN-RXN",
            "lower_bound": 0.0,
            "metabolites": {
                "5-P-BETA-D-RIBOSYL-AMINE": -1.0,
                "5-PHOSPHO-RIBOSYL-GLYCINEAMIDE": 1.0,
                "ADP": 1.0,
                "ATP": -1.0,
                "GLY": -1.0,
                "PROTON": 1.0,
                "Pi": 1.0
            },
            "name": "",
            "upper_bound": 1000.0
        },
        {
            "gene_reaction_rule": "CLAU_1279 or CLAU_2458",
            "id": "GLUC1PURIDYLTRANS-RXN",
            "lower_bound": -1000.0,
            "metabolites": {
                "CPD-12575": 1.0,
                "GLC-1-P": -1.0,
                "PPI": 1.0,
                "PROTON": -1.0,
                "UTP": -1.0
            },
            "name": "",
            "upper_bound": 1000.0
        },
        {
            "gene_reaction_rule": "CLAU_0792",
            "id": "SPERMIDINESYN-RXN",
            "lower_bound": -1000.0,
            "metabolites": {
                "5-METHYLTHIOADENOSINE": 1.0,
                "PROTON": 1.0,
                "PUTRESCINE": -1.0,
                "S-ADENOSYLMETHIONINAMINE": -1.0,
                "SPERMIDINE": 1.0
            },
            "name": "",
            "upper_bound": 1000.0
        },
        {
            "gene_reaction_rule": "CLAU_3964",
            "id": "CYTDEAM-RXN",
            "lower_bound": -1000.0,
            "metabolites": {
                "AMMONIUM": 1.0,
                "CYTOSINE": -1.0,
                "PROTON": -1.0,
                "URACIL": 1.0,
                "WATER": -1.0
            },
            "name": "",
            "upper_bound": 1000.0
        },
        {
            "gene_reaction_rule": "(CLAU_2919 and CLAU_2920)",
            "id": "3-ISOPROPYLMALISOM-RXN",
            "lower_bound": -1000.0,
            "metabolites": {
                "3-CARBOXY-3-HYDROXY-ISOCAPROATE": -1.0,
                "CPD-9451": 1.0,
                "WATER": 1.0
            },
            "name": "",
            "upper_bound": 1000.0
        },
        {
            "gene_reaction_rule": "CLAU_2035",
            "id": "RHAMNISOM-RXN",
            "lower_bound": -1000.0,
            "metabolites": {
                "CPD-16566": 1.0,
                "CPD0-1112": -1.0
            },
            "name": "",
            "upper_bound": 1000.0
        },
        {
            "gene_reaction_rule": "CLAU_3614",
            "id": "IGPSYN-RXN",
            "lower_bound": -1000.0,
            "metabolites": {
                "CARBON-DIOXIDE": 1.0,
                "CARBOXYPHENYLAMINO-DEOXYRIBULOSE-P": -1.0,
                "INDOLE-3-GLYCEROL-P": 1.0,
                "PROTON": -1.0,
                "WATER": 1.0
            },
            "name": "",
            "upper_bound": 1000.0
        },
        {
            "gene_reaction_rule": "CLAU_0220",
            "id": "FORMIMINOGLUTAMASE-RXN",
            "lower_bound": -1000.0,
            "metabolites": {
                "FORMAMIDE": 1.0,
                "GLT": 1.0,
                "N-FORMIMINO-L-GLUTAMATE": -1.0,
                "WATER": -1.0
            },
            "name": "",
            "upper_bound": 1000.0
        },
        {
            "gene_reaction_rule": "CLAU_1529",
            "id": "GMP-SYN-NH3-RXN",
            "lower_bound": 0.0,
            "metabolites": {
                "AMMONIUM": -1.0,
                "AMP": 1.0,
                "ATP": -1.0,
                "GMP": 1.0,
                "PPI": 1.0,
                "PROTON": 2.0,
                "XANTHOSINE-5-PHOSPHATE": -1.0
            },
            "name": "",
            "upper_bound": 1000.0
        },
        {
            "annotation": {
                "possible_gprs": [
                    "CLAU_0596",
                    "CLAU_0874"
                ]
            },
            "gene_reaction_rule": "",
            "id": "PREPHENATEDEHYDRAT-RXN",
            "lower_bound": -1000.0,
            "metabolites": {
                "CARBON-DIOXIDE": 1.0,
                "PHENYL-PYRUVATE": 1.0,
                "PREPHENATE": -1.0,
                "PROTON": -1.0,
                "WATER": 1.0
            },
            "name": "",
            "upper_bound": 1000.0
        },
        {
            "gene_reaction_rule": "CLAU_0443",
            "id": "RXN-15261",
            "lower_bound": 0.0,
            "metabolites": {
                "AMMONIUM": 1.0,
                "CPD-16458": 1.0,
                "CPD0-1718": -1.0,
                "PROTON": -1.0,
                "WATER": -1.0
            },
            "name": "",
            "upper_bound": 1000.0
        },
        {
            "gene_reaction_rule": "CLAU_0906",
            "id": "ASPARTATE-RACEMASE-RXN",
            "lower_bound": -1000.0,
            "metabolites": {
                "CPD-302": 1.0,
                "L-ASPARTATE": -1.0
            },
            "name": "",
            "upper_bound": 1000.0
        },
        {
            "annotation": {
                "type": "spontaneous"
            },
            "gene_reaction_rule": "",
            "id": "RXN-14515",
            "lower_bound": -1000.0,
            "metabolites": {
                "BETA-D-FRUCTOSE": 1.0,
                "CPD-15382": -1.0
            },
            "name": "",
            "upper_bound": 1000.0
        },
        {
            "gene_reaction_rule": "CLAU_0153",
            "id": "RXN-11743",
            "lower_bound": 0.0,
            "metabolites": {
                "ADENINE": 1.0,
                "CPD-12706": 1.0,
                "CPD-5923": -1.0,
                "Pi": -1.0
            },
            "name": "",
            "upper_bound": 1000.0
        },
        {
            "gene_reaction_rule": "CLAU_0153",
            "id": "DEOXYINOPHOSPHOR-RXN",
            "lower_bound": -1000.0,
            "metabolites": {
                "DEOXY-D-RIBOSE-1-PHOSPHATE": 1.0,
                "DEOXYINOSINE": -1.0,
                "HYPOXANTHINE": 1.0,
                "Pi": -1.0
            },
            "name": "",
            "upper_bound": 1000.0
        },
        {
            "gene_reaction_rule": "CLAU_3338",
            "id": "GLURS-RXN",
            "lower_bound": 0.0,
            "metabolites": {
                "AMP": 1.0,
                "ATP": -1.0,
                "Charged-GLT-tRNAs": 1.0,
                "GLT": -1.0,
                "GLT-tRNAs": -1.0,
                "PPI": 1.0,
                "PROTON": -1.0
            },
            "name": "",
            "upper_bound": 1000.0
        },
        {
            "gene_reaction_rule": "CLAU_3964",
            "id": "RXN-14197",
            "lower_bound": 0.0,
            "metabolites": {
                "AMMONIUM": 1.0,
                "CPD0-2018": -1.0,
                "PROTON": -1.0,
                "THYMINE": 1.0,
                "WATER": -1.0
            },
            "name": "",
            "upper_bound": 1000.0
        },
        {
            "annotation": {
                "possible_gprs": [
                    "CLAU_1507",
                    "CLAU_2870"
                ]
            },
            "gene_reaction_rule": "",
            "id": "AIRS-RXN",
            "lower_bound": 0.0,
            "metabolites": {
                "5-PHOSPHORIBOSYL-5-AMINOIMIDAZOLE": 1.0,
                "5-PHOSPHORIBOSYL-N-FORMYLGLYCINEAMIDINE": -1.0,
                "ADP": 1.0,
                "ATP": -1.0,
                "PROTON": 1.0,
                "Pi": 1.0
            },
            "name": "",
            "upper_bound": 1000.0
        },
        {
            "gene_reaction_rule": "CLAU_0231",
            "id": "N-ACETYLTRANSFER-RXN",
            "lower_bound": -1000.0,
            "metabolites": {
                "ACETYL-COA": -1.0,
                "ACETYL-GLU": 1.0,
                "CO-A": 1.0,
                "GLT": -1.0,
                "PROTON": 1.0
            },
            "name": "",
            "upper_bound": 1000.0
        },
        {
            "annotation": {
                "possible_gprs": [
                    "CLAU_1166",
                    "CLAU_3343"
                ]
            },
            "gene_reaction_rule": "",
            "id": "THI-P-SYN-RXN",
            "lower_bound": 0.0,
            "metabolites": {
                "AMINO-HYDROXYMETHYL-METHYLPYRIMIDINE-PP": -1.0,
                "PPI": 1.0,
                "PROTON": -1.0,
                "THIAMINE-P": 1.0,
                "THZ-P": -1.0
            },
            "name": "",
            "upper_bound": 1000.0
        },
        {
            "gene_reaction_rule": "CLAU_2946",
            "id": "NACGLCTRANS-RXN",
            "lower_bound": -1000.0,
            "metabolites": {
                "C5": -1.0,
                "C6": 1.0,
                "PROTON": 1.0,
                "UDP": 1.0,
                "UDP-N-ACETYL-D-GLUCOSAMINE": -1.0
            },
            "name": "",
            "upper_bound": 1000.0
        },
        {
            "gene_reaction_rule": "CLAU_1164",
            "id": "PYRIMSYN3-RXN",
            "lower_bound": -1000.0,
            "metabolites": {
                "ADP": 1.0,
                "AMINO-HYDROXYMETHYL-METHYL-PYR-P": -1.0,
                "AMINO-HYDROXYMETHYL-METHYLPYRIMIDINE-PP": 1.0,
                "ATP": -1.0
            },
            "name": "",
            "upper_bound": 1000.0
        },
        {
            "gene_reaction_rule": "CLAU_2546 or CLAU_2565 or CLAU_1743 or CLAU_2240",
            "id": "MANNPISOM-RXN",
            "lower_bound": -1000.0,
            "metabolites": {
                "CPD-15979": -1.0,
                "FRUCTOSE-6P": 1.0
            },
            "name": "",
            "upper_bound": 1000.0
        },
        {
            "gene_reaction_rule": "CLAU_1713",
            "id": "PHOSGLYPHOS-RXN",
            "lower_bound": -1000.0,
            "metabolites": {
                "ADP": 1.0,
                "ATP": -1.0,
                "DPG": 1.0,
                "G3P": -1.0
            },
            "name": "",
            "upper_bound": 1000.0
        },
        {
            "gene_reaction_rule": "(CLAU_1991 and CLAU_1992 and CLAU_1993 and CLAU_1995)",
            "id": "ACETYL-COA-CARBOXYLTRANSFER-RXN",
            "lower_bound": 0.0,
            "metabolites": {
                "ACETYL-COA": -1.0,
                "ADP": 1.0,
                "ATP": -1.0,
                "HCO3": -1.0,
                "MALONYL-COA": 1.0,
                "PROTON": 1.0,
                "Pi": 1.0
            },
            "name": "",
            "upper_bound": 1000.0
        },
        {
            "gene_reaction_rule": "CLAU_3182",
            "id": "HISTCYCLOHYD-RXN",
            "lower_bound": -1000.0,
            "metabolites": {
                "PHOSPHORIBOSYL-AMP": -1.0,
                "PHOSPHORIBOSYL-FORMIMINO-AICAR-P": 1.0,
                "WATER": -1.0
            },
            "name": "",
            "upper_bound": 1000.0
        },
        {
            "annotation": {
                "possible_gprs": [
                    "CLAU_0228",
                    "CLAU_0222",
                    "CLAU_1683"
                ]
            },
            "gene_reaction_rule": "",
            "id": "4.3.1.4-RXN",
            "lower_bound": -1000.0,
            "metabolites": {
                "5-10-METHENYL-THF-GLU-N": 1.0,
                "AMMONIUM": 1.0,
                "CPD-671": -1.0,
                "PROTON": -2.0
            },
            "name": "",
            "upper_bound": 1000.0
        },
        {
            "gene_reaction_rule": "CLAU_2614",
            "id": "MALATE-DEH-RXN",
            "lower_bound": -1000.0,
            "metabolites": {
                "MAL": -1.0,
                "NAD": -1.0,
                "NADH": 1.0,
                "OXALACETIC_ACID": 1.0,
                "PROTON": 1.0
            },
            "name": "",
            "upper_bound": 1000.0
        },
        {
            "gene_reaction_rule": "CLAU_3066",
            "id": "6.3.2.10-RXN",
            "lower_bound": 0.0,
            "metabolites": {
                "ADP": 1.0,
                "ATP": -1.0,
                "C3": 1.0,
                "CPD-209": -1.0,
                "D-ALA-D-ALA": -1.0,
                "PROTON": 1.0,
                "Pi": 1.0
            },
            "name": "",
            "upper_bound": 1000.0
        },
        {
            "annotation": {
                "possible_gprs": [
                    "CLAU_2336",
                    "CLAU_2705"
                ]
            },
            "gene_reaction_rule": "",
            "id": "NAD-SYNTH-NH3-RXN",
            "lower_bound": 0.0,
            "metabolites": {
                "AMMONIUM": -1.0,
                "AMP": 1.0,
                "ATP": -1.0,
                "DEAMIDO-NAD": -1.0,
                "NAD": 1.0,
                "PPI": 1.0,
                "PROTON": 1.0
            },
            "name": "",
            "upper_bound": 1000.0
        },
        {
            "gene_reaction_rule": "CLAU_2429",
            "id": "XMPXAN-RXN",
            "lower_bound": 0.0,
            "metabolites": {
                "Pi": 1.0,
                "WATER": -1.0,
                "XANTHOSINE": 1.0,
                "XANTHOSINE-5-PHOSPHATE": -1.0
            },
            "name": "",
            "upper_bound": 1000.0
        },
        {
            "annotation": {
                "type": "spontaneous"
            },
            "gene_reaction_rule": "",
            "id": "PHENYLPYRUVATE-TAUTOMERASE-RXN",
            "lower_bound": -1000.0,
            "metabolites": {
                "ENOL-PHENYLPYRUVATE": 1.0,
                "PHENYL-PYRUVATE": -1.0
            },
            "name": "",
            "upper_bound": 1000.0
        },
        {
            "gene_reaction_rule": "CLAU_3253",
            "id": "P-PANTOCYSLIG-RXN",
            "lower_bound": 0.0,
            "metabolites": {
                "4-P-PANTOTHENATE": -1.0,
                "CMP": 1.0,
                "CTP": -1.0,
                "CYS": -1.0,
                "PPI": 1.0,
                "PROTON": 1.0,
                "R-4-PHOSPHOPANTOTHENOYL-L-CYSTEINE": 1.0
            },
            "name": "",
            "upper_bound": 1000.0
        },
        {
            "gene_reaction_rule": "CLAU_3334",
            "id": "RXN0-17",
            "lower_bound": 0.0,
            "metabolites": {
                "CPD0-881": 1.0,
                "NACMUR": -1.0,
                "PTS-I-Histidines": 1.0,
                "PTS-I-pi-phospho-L-histidines": -1.0
            },
            "name": "",
            "upper_bound": 1000.0
        },
        {
            "gene_reaction_rule": "CLAU_3318",
            "id": "RIBOFLAVINKIN-RXN",
            "lower_bound": -1000.0,
            "metabolites": {
                "ADP": 1.0,
                "ATP": -1.0,
                "FMN": 1.0,
                "PROTON": 1.0,
                "RIBOFLAVIN": -1.0
            },
            "name": "",
            "upper_bound": 1000.0
        },
        {
            "gene_reaction_rule": "CLAU_1082",
            "id": "5.4.1.2-RXN",
            "lower_bound": 0.0,
            "metabolites": {
                "CPD-686": -1.0,
                "CPD-687": 1.0,
                "PROTON": -1.0
            },
            "name": "",
            "upper_bound": 1000.0
        },
        {
            "gene_reaction_rule": "CLAU_0293",
            "id": "LUMAZINESYN-RXN",
            "lower_bound": -1000.0,
            "metabolites": {
                "AMINO-RIBOSYLAMINO-1H-3H-PYR-DIONE": -1.0,
                "DIHYDROXY-BUTANONE-P": -1.0,
                "DIMETHYL-D-RIBITYL-LUMAZINE": 1.0,
                "PROTON": 1.0,
                "Pi": 1.0,
                "WATER": 2.0
            },
            "name": "",
            "upper_bound": 1000.0
        },
        {
            "gene_reaction_rule": "CLAU_1748 or CLAU_2921",
            "id": "RXN-14986",
            "lower_bound": 0.0,
            "metabolites": {
                "CARBON-DIOXIDE": 1.0,
                "CPD-1130": -1.0,
                "CPD-3618": 1.0,
                "NAD": -1.0,
                "NADH": 1.0
            },
            "name": "",
            "upper_bound": 1000.0
        },
        {
            "gene_reaction_rule": "CLAU_3316",
            "id": "325-BISPHOSPHATE-NUCLEOTIDASE-RXN",
            "lower_bound": 0.0,
            "metabolites": {
                "3-5-ADP": -1.0,
                "AMP": 1.0,
                "Pi": 1.0,
                "WATER": -1.0
            },
            "name": "",
            "upper_bound": 1000.0
        },
        {
            "annotation": {
                "type": "spontaneous"
            },
            "gene_reaction_rule": "",
            "id": "RXN-14503",
            "lower_bound": -1000.0,
            "metabolites": {
                "CPD-15377": -1.0,
                "XYLOSE": 1.0
            },
            "name": "",
            "upper_bound": 1000.0
        },
        {
            "annotation": {
                "possible_gprs": [
                    "CLAU_1204",
                    "CLAU_3877"
                ]
            },
            "gene_reaction_rule": "",
            "id": "RXN-14189",
            "lower_bound": 0.0,
            "metabolites": {
                "FORMALDEHYDE": 1.0,
                "HYDROGEN-PEROXIDE": -1.0,
                "METOH": -1.0,
                "WATER": 2.0
            },
            "name": "",
            "upper_bound": 1000.0
        },
        {
            "gene_reaction_rule": "CLAU_1254 or CLAU_1684 or CLAU_2368 or CLAU_2625 or CLAU_3064 or CLAU_3602 or CLAU_3603",
            "id": "RXN-11350",
            "lower_bound": 0.0,
            "metabolites": {
                "CPD-12295": -2.0,
                "CPD-12310": 1.0,
                "PROTON": 1.0,
                "UNDECAPRENYL-DIPHOSPHATE": 1.0
            },
            "name": "",
            "upper_bound": 1000.0
        },
        {
            "gene_reaction_rule": "CLAU_1932",
            "id": "UDP-NACMURALA-GLU-LIG-RXN",
            "lower_bound": 0.0,
            "metabolites": {
                "ADP": 1.0,
                "ATP": -1.0,
                "CPD0-1456": -1.0,
                "D-GLT": -1.0,
                "PROTON": 1.0,
                "Pi": 1.0,
                "UDP-AA-GLUTAMATE": 1.0
            },
            "name": "",
            "upper_bound": 1000.0
        },
        {
            "annotation": {
                "possible_gprs": [
                    "CLAU_2557",
                    "CLAU_0727",
                    "CLAU_3787"
                ]
            },
            "gene_reaction_rule": "",
            "id": "ASNSYNA-RXN",
            "lower_bound": 0.0,
            "metabolites": {
                "AMMONIUM": -1.0,
                "AMP": 1.0,
                "ASN": 1.0,
                "ATP": -1.0,
                "L-ASPARTATE": -1.0,
                "PPI": 1.0,
                "PROTON": 1.0
            },
            "name": "",
            "upper_bound": 1000.0
        },
        {
            "gene_reaction_rule": "CLAU_1077",
            "id": "2.1.1.133-RXN",
            "lower_bound": 0.0,
            "metabolites": {
                "ADENOSYL-HOMO-CYS": 1.0,
                "CPD-651": -1.0,
                "CPD-662": 1.0,
                "PROTON": 1.0,
                "S-ADENOSYLMETHIONINE": -1.0
            },
            "name": "",
            "upper_bound": 1000.0
        },
        {
            "gene_reaction_rule": "CLAU_0225",
            "id": "IMIDAZOLONEPROPIONASE-RXN",
            "lower_bound": -1000.0,
            "metabolites": {
                "4-IMIDAZOLONE-5-PROPIONATE": -1.0,
                "N-FORMIMINO-L-GLUTAMATE": 1.0,
                "WATER": -1.0
            },
            "name": "",
            "upper_bound": 1000.0
        },
        {
            "annotation": {
                "type": "spontaneous"
            },
            "gene_reaction_rule": "",
            "id": "RXN-2881",
            "lower_bound": -1000.0,
            "metabolites": {
                "FORMALDEHYDE": -1.0,
                "METHYLENE-THF-GLU-N": 1.0,
                "THF-GLU-N": -1.0,
                "WATER": 1.0
            },
            "name": "",
            "upper_bound": 1000.0
        },
        {
            "gene_reaction_rule": "CLAU_2645",
            "id": "PEPCARBOXYKIN-RXN",
            "lower_bound": -1000.0,
            "metabolites": {
                "ADP": 1.0,
                "ATP": -1.0,
                "CARBON-DIOXIDE": 1.0,
                "OXALACETIC_ACID": -1.0,
                "PHOSPHO-ENOL-PYRUVATE": 1.0
            },
            "name": "",
            "upper_bound": 1000.0
        },
        {
            "gene_reaction_rule": "CLAU_1848",
            "id": "2.7.3.9-RXN",
            "lower_bound": 0.0,
            "metabolites": {
                "PHOSPHO-ENOL-PYRUVATE": -1.0,
                "PTS-I-Histidines": -1.0,
                "PTS-I-pi-phospho-L-histidines": 1.0,
                "PYRUVATE": 1.0
            },
            "name": "",
            "upper_bound": 1000.0
        },
        {
            "gene_reaction_rule": "CLAU_0570",
            "id": "UREIDOGLYCOLATE-LYASE-RXN",
            "lower_bound": -1000.0,
            "metabolites": {
                "CPD-1091": -1.0,
                "GLYOX": 1.0,
                "UREA": 1.0
            },
            "name": "",
            "upper_bound": 1000.0
        },
        {
            "annotation": {
                "type": "hypothetical"
            },
            "gene_reaction_rule": "",
            "id": "RIBOFLAVINSYNDEAM-RXN",
            "lower_bound": -1000.0,
            "metabolites": {
                "AMMONIUM": 1.0,
                "CPD-602": 1.0,
                "DIAMINO-OH-PHOSPHORIBOSYLAMINO-PYR": -1.0,
                "PROTON": -1.0,
                "WATER": -1.0
            },
            "name": "",
            "upper_bound": 1000.0
        },
        {
            "gene_reaction_rule": "CLAU_0631",
            "id": "KDUD-RXN",
            "lower_bound": 0.0,
            "metabolites": {
                "DE-O-GLUCONATE": -1.0,
                "DE-O-K-GLUCONATE": 1.0,
                "NAD": -1.0,
                "NADH": 1.0,
                "PROTON": 1.0
            },
            "name": "",
            "upper_bound": 1000.0
        },
        {
            "gene_reaction_rule": "(CLAU_0119 and CLAU_0120) or CLAU_0388 or CLAU_1694",
            "id": "ACETOLACTSYN-RXN",
            "lower_bound": -1000.0,
            "metabolites": {
                "2-ACETO-LACTATE": 1.0,
                "CARBON-DIOXIDE": 1.0,
                "PROTON": -1.0,
                "PYRUVATE": -2.0
            },
            "name": "",
            "upper_bound": 1000.0
        },
        {
            "gene_reaction_rule": "CLAU_1695",
            "id": "4-HYDROXYBUTYRATE-DEHYDROGENASE-RXN",
            "lower_bound": -1000.0,
            "metabolites": {
                "4-HYDROXY-BUTYRATE": -1.0,
                "NAD": -1.0,
                "NADH": 1.0,
                "PROTON": 1.0,
                "SUCC-S-ALD": 1.0
            },
            "name": "",
            "upper_bound": 1000.0
        },
        {
            "gene_reaction_rule": "CLAU_1737",
            "id": "RXN-9644",
            "lower_bound": 0.0,
            "metabolites": {
                "AMP": 1.0,
                "ATP": -1.0,
                "CO-A": -1.0,
                "OLEATE-CPD": -1.0,
                "OLEOYL-COA": 1.0,
                "PPI": 1.0
            },
            "name": "",
            "upper_bound": 1000.0
        },
        {
            "gene_reaction_rule": "CLAU_1938",
            "id": "PANTOTHENATE-KIN-RXN",
            "lower_bound": -1000.0,
            "metabolites": {
                "4-P-PANTOTHENATE": 1.0,
                "ADP": 1.0,
                "ATP": -1.0,
                "PANTOTHENATE": -1.0,
                "PROTON": 1.0
            },
            "name": "",
            "upper_bound": 1000.0
        },
        {
            "gene_reaction_rule": "(CLAU_3616 and CLAU_3617)",
            "id": "TRYPSYN-RXN",
            "lower_bound": 0.0,
            "metabolites": {
                "GAP": 1.0,
                "INDOLE-3-GLYCEROL-P": -1.0,
                "SER": -1.0,
                "TRP": 1.0,
                "WATER": 1.0
            },
            "name": "",
            "upper_bound": 1000.0
        },
        {
            "gene_reaction_rule": "(CLAU_2282 and CLAU_2283)",
            "id": "GLCNACPTRANS-RXN",
            "lower_bound": -1000.0,
            "metabolites": {
                "ACETYL-D-GLUCOSAMINYLDIPHOSPHO-UNDECAPRE": 1.0,
                "CPD-9646": -1.0,
                "UDP-N-ACETYL-D-GLUCOSAMINE": -1.0,
                "UMP": 1.0
            },
            "name": "",
            "upper_bound": 1000.0
        },
        {
            "gene_reaction_rule": "CLAU_0030 or CLAU_1040 or CLAU_1460 or CLAU_1764 or CLAU_1766 or CLAU_1794 or CLAU_2382 or CLAU_3196 or CLAU_3514 or CLAU_3655 or CLAU_3656 or CLAU_3861",
            "id": "RXN-13198",
            "lower_bound": 0.0,
            "metabolites": {
                "CPD-665": 1.0,
                "NAD": -1.0,
                "NADH": 1.0,
                "PROPANOL": -1.0,
                "PROTON": 1.0
            },
            "name": "",
            "upper_bound": 1000.0
        },
        {
            "gene_reaction_rule": "CLAU_1646",
            "id": "DIAMINOPIMDECARB-RXN",
            "lower_bound": -1000.0,
            "metabolites": {
                "CARBON-DIOXIDE": 1.0,
                "LYS": 1.0,
                "MESO-DIAMINOPIMELATE": -1.0,
                "PROTON": -1.0
            },
            "name": "",
            "upper_bound": 1000.0
        },
        {
            "gene_reaction_rule": "CLAU_3171 or CLAU_3358",
            "id": "RXN-13990",
            "lower_bound": 0.0,
            "metabolites": {
                "CPD-15016": -1.0,
                "GLYOX": 1.0,
                "PYRUVATE": 1.0
            },
            "name": "",
            "upper_bound": 1000.0
        },
        {
            "gene_reaction_rule": "CLAU_1712",
            "id": "TRIOSEPISOMERIZATION-RXN",
            "lower_bound": -1000.0,
            "metabolites": {
                "DIHYDROXY-ACETONE-PHOSPHATE": 1.0,
                "GAP": -1.0
            },
            "name": "",
            "upper_bound": 1000.0
        },
        {
            "gene_reaction_rule": "CLAU_0583",
            "id": "2.7.8.25-RXN",
            "lower_bound": -1000.0,
            "metabolites": {
                "2-5-TRIPHOSPHORIBOSYL-3-DEPHOSPHO-": 1.0,
                "ADENINE": 1.0,
                "ATP": -1.0,
                "DEPHOSPHO-COA": -1.0,
                "PROTON": -1.0
            },
            "name": "",
            "upper_bound": 1000.0
        },
        {
            "gene_reaction_rule": "CLAU_1083",
            "id": "DMBPPRIBOSYLTRANS-RXN",
            "lower_bound": -1000.0,
            "metabolites": {
                "ALPHA-RIBAZOLE-5-P": 1.0,
                "DIMETHYLBENZIMIDAZOLE": -1.0,
                "NIACINE": 1.0,
                "NICOTINATE_NUCLEOTIDE": -1.0,
                "PROTON": 1.0
            },
            "name": "",
            "upper_bound": 1000.0
        },
        {
            "annotation": {
                "type": "spontaneous"
            },
            "gene_reaction_rule": "",
            "id": "RXN-4821",
            "lower_bound": -1000.0,
            "metabolites": {
                "DELTA1-PIPERIDEINE-2-6-DICARBOXYLATE": -1.0,
                "L-ALPHA-AMINO-EPSILON-KETO-PIMELATE": 1.0,
                "PROTON": -1.0,
                "WATER": -1.0
            },
            "name": "",
            "upper_bound": 1000.0
        },
        {
            "gene_reaction_rule": "CLAU_0628 or CLAU_2359 or CLAU_3123",
            "id": "DXS-RXN",
            "lower_bound": -1000.0,
            "metabolites": {
                "CARBON-DIOXIDE": 1.0,
                "DEOXYXYLULOSE-5P": 1.0,
                "GAP": -1.0,
                "PROTON": -1.0,
                "PYRUVATE": -1.0
            },
            "name": "",
            "upper_bound": 1000.0
        },
        {
            "gene_reaction_rule": "CLAU_0977",
            "id": "GLYOXYLATE-REDUCTASE-NADP+-RXN",
            "lower_bound": 0.0,
            "metabolites": {
                "GLYCOLLATE": -1.0,
                "GLYOX": 1.0,
                "NADP": -1.0,
                "NADPH": 1.0,
                "PROTON": 1.0
            },
            "name": "",
            "upper_bound": 1000.0
        },
        {
            "annotation": {
                "possible_gprs": [
                    "CLAU_0480",
                    "CLAU_1592",
                    "CLAU_2329"
                ]
            },
            "gene_reaction_rule": "",
            "id": "QUINOPRIBOTRANS-RXN",
            "lower_bound": 0.0,
            "metabolites": {
                "CARBON-DIOXIDE": 1.0,
                "NICOTINATE_NUCLEOTIDE": 1.0,
                "PPI": 1.0,
                "PROTON": -2.0,
                "PRPP": -1.0,
                "QUINOLINATE": -1.0
            },
            "name": "",
            "upper_bound": 1000.0
        },
        {
            "gene_reaction_rule": "CLAU_0370",
            "id": "RR-BUTANEDIOL-DEHYDROGENASE-RXN",
            "lower_bound": -1000.0,
            "metabolites": {
                "BUTANEDIOL": 1.0,
                "CPD-10353": -1.0,
                "NAD": 1.0,
                "NADH": -1.0,
                "PROTON": -1.0
            },
            "name": "",
            "upper_bound": 1000.0
        },
        {
            "gene_reaction_rule": "CLAU_2549 or CLAU_2568",
            "id": "DTDPDEHYRHAMREDUCT-RXN",
            "lower_bound": 0.0,
            "metabolites": {
                "DTDP-DEOH-DEOXY-MANNOSE": -1.0,
                "DTDP-RHAMNOSE": 1.0,
                "NADP": 1.0,
                "NADPH": -1.0,
                "PROTON": -1.0
            },
            "name": "",
            "upper_bound": 1000.0
        },
        {
            "annotation": {
                "possible_gprs": [
                    "CLAU_0429",
                    "CLAU_1539"
                ]
            },
            "gene_reaction_rule": "",
            "id": "GLUTAMATESYN-RXN",
            "lower_bound": 0.0,
            "metabolites": {
                "2-KETOGLUTARATE": -1.0,
                "GLN": -1.0,
                "GLT": 2.0,
                "NADP": 1.0,
                "NADPH": -1.0,
                "PROTON": -1.0
            },
            "name": "",
            "upper_bound": 1000.0
        },
        {
            "gene_reaction_rule": "CLAU_2623",
            "id": "GLUTSEMIALDEHYDROG-RXN",
            "lower_bound": 0.0,
            "metabolites": {
                "L-GLUTAMATE-5-P": -1.0,
                "L-GLUTAMATE_GAMMA-SEMIALDEHYDE": 1.0,
                "NADP": 1.0,
                "NADPH": -1.0,
                "PROTON": -1.0,
                "Pi": 1.0
            },
            "name": "",
            "upper_bound": 1000.0
        },
        {
            "gene_reaction_rule": "CLAU_0232",
            "id": "N-ACETYLGLUTPREDUCT-RXN",
            "lower_bound": 0.0,
            "metabolites": {
                "CPD-469": 1.0,
                "N-ACETYL-GLUTAMYL-P": -1.0,
                "NADP": 1.0,
                "NADPH": -1.0,
                "PROTON": -1.0,
                "Pi": 1.0
            },
            "name": "",
            "upper_bound": 1000.0
        },
        {
            "gene_reaction_rule": "CLAU_2946",
            "id": "RXN-11029",
            "lower_bound": -1000.0,
            "metabolites": {
                "CPD-11997": -1.0,
                "CPD-11998": 1.0,
                "PROTON": 1.0,
                "UDP": 1.0,
                "UDP-N-ACETYL-D-GLUCOSAMINE": -1.0
            },
            "name": "",
            "upper_bound": 1000.0
        },
        {
            "gene_reaction_rule": "CLAU_2698",
            "id": "UDPREDUCT-RXN",
            "lower_bound": -1000.0,
            "metabolites": {
                "DUDP": -1.0,
                "Ox-Thioredoxin": -1.0,
                "Red-Thioredoxin": 1.0,
                "UDP": 1.0,
                "WATER": -1.0
            },
            "name": "",
            "upper_bound": 1000.0
        },
        {
            "gene_reaction_rule": "CLAU_1442",
            "id": "1.3.99.15-RXN",
            "lower_bound": -1000.0,
            "metabolites": {
                "ADP": -2.0,
                "ATP": 2.0,
                "BENZOYLCOA": 1.0,
                "CYCLOHEXA-15-DIENE-1-CARBONYL-COA": -1.0,
                "Oxidized-2-4Fe-4S-Ferredoxins": -2.0,
                "Pi": -2.0,
                "Reduced-2-4Fe-4S-Ferredoxins": 2.0,
                "WATER": 2.0
            },
            "name": "",
            "upper_bound": 1000.0
        },
        {
            "annotation": {
                "possible_gprs": [
                    "CLAU_0627",
                    "CLAU_0630"
                ]
            },
            "gene_reaction_rule": "",
            "id": "RXN-14249",
            "lower_bound": -1000.0,
            "metabolites": {
                "AMINO-ACETONE": 1.0,
                "CARBON-DIOXIDE": 1.0,
                "NAD": -1.0,
                "NADH": 1.0,
                "THR": -1.0
            },
            "name": "",
            "upper_bound": 1000.0
        },
        {
            "gene_reaction_rule": "CLAU_2869",
            "id": "PRPPAMIDOTRANS-RXN",
            "lower_bound": 0.0,
            "metabolites": {
                "5-P-BETA-D-RIBOSYL-AMINE": 1.0,
                "GLN": -1.0,
                "GLT": 1.0,
                "PPI": 1.0,
                "PRPP": -1.0,
                "WATER": -1.0
            },
            "name": "",
            "upper_bound": 1000.0
        },
        {
            "annotation": {
                "type": "hypothetical"
            },
            "gene_reaction_rule": "",
            "id": "IMPCYCLOHYDROLASE-RXN",
            "lower_bound": -1000.0,
            "metabolites": {
                "IMP": -1.0,
                "PHOSPHORIBOSYL-FORMAMIDO-CARBOXAMIDE": 1.0,
                "WATER": -1.0
            },
            "name": "",
            "upper_bound": 1000.0
        },
        {
            "annotation": {
                "possible_gprs": [
                    "CLAU_0751",
                    "CLAU_2276"
                ]
            },
            "gene_reaction_rule": "",
            "id": "RXN-14569",
            "lower_bound": 0.0,
            "metabolites": {
                "ATP": -1.0,
                "CPD-15435": 1.0,
                "HCO3": -1.0,
                "PPI": 1.0,
                "THR": -1.0,
                "WATER": 1.0
            },
            "name": "",
            "upper_bound": 1000.0
        },
        {
            "gene_reaction_rule": "CLAU_3613",
            "id": "PRTRANS-RXN",
            "lower_bound": 0.0,
            "metabolites": {
                "ANTHRANILATE": -1.0,
                "N-5-PHOSPHORIBOSYL-ANTHRANILATE": 1.0,
                "PPI": 1.0,
                "PRPP": -1.0
            },
            "name": "",
            "upper_bound": 1000.0
        },
        {
            "gene_reaction_rule": "CLAU_1921",
            "id": "2.7.7.60-RXN",
            "lower_bound": -1000.0,
            "metabolites": {
                "2-C-METHYL-D-ERYTHRITOL-4-PHOSPHATE": -1.0,
                "4-CYTIDINE-5-DIPHOSPHO-2-C": 1.0,
                "CTP": -1.0,
                "PPI": 1.0,
                "PROTON": -1.0
            },
            "name": "",
            "upper_bound": 1000.0
        },
        {
            "gene_reaction_rule": "CLAU_3758",
            "id": "GLUTAMATE-SYNTHASE-FERREDOXIN-RXN",
            "lower_bound": 0.0,
            "metabolites": {
                "2-KETOGLUTARATE": -1.0,
                "GLN": -1.0,
                "GLT": 2.0,
                "Oxidized-2-4Fe-4S-Ferredoxins": 2.0,
                "PROTON": -2.0,
                "Reduced-2-4Fe-4S-Ferredoxins": -2.0
            },
            "name": "",
            "upper_bound": 1000.0
        },
        {
            "gene_reaction_rule": "CLAU_3055",
            "id": "INORGPYROPHOSPHAT-RXN",
            "lower_bound": 0.0,
            "metabolites": {
                "PPI": 1.0,
                "PROTON": -1.0,
                "Pi": -2.0,
                "WATER": 1.0
            },
            "name": "",
            "upper_bound": 1000.0
        },
        {
            "gene_reaction_rule": "CLAU_2384",
            "id": "RXN-13179",
            "lower_bound": -1000.0,
            "metabolites": {
                "1-AMINO-PROPAN-2-ONE-3-PHOSPHATE": 1.0,
                "4-PHOSPHONOOXY-THREONINE": -1.0,
                "CARBON-DIOXIDE": 1.0,
                "NAD": -1.0,
                "NADH": 1.0
            },
            "name": "",
            "upper_bound": 1000.0
        },
        {
            "gene_reaction_rule": "CLAU_1108",
            "id": "DLACTDEHYDROGNAD-RXN",
            "lower_bound": 0.0,
            "metabolites": {
                "D-LACTATE": 1.0,
                "NAD": 1.0,
                "NADH": -1.0,
                "PROTON": -1.0,
                "PYRUVATE": -1.0
            },
            "name": "",
            "upper_bound": 1000.0
        },
        {
            "gene_reaction_rule": "CLAU_0004",
            "id": "GLYCOLATE-REDUCTASE-RXN",
            "lower_bound": 0.0,
            "metabolites": {
                "GLYCOLLATE": -1.0,
                "GLYOX": 1.0,
                "NAD": -1.0,
                "NADH": 1.0,
                "PROTON": 1.0
            },
            "name": "",
            "upper_bound": 1000.0
        },
        {
            "gene_reaction_rule": "CLAU_3067",
            "id": "RXN-11028",
            "lower_bound": -1000.0,
            "metabolites": {
                "C1": -1.0,
                "CPD-11994": -1.0,
                "CPD-11997": 1.0,
                "UMP": 1.0
            },
            "name": "",
            "upper_bound": 1000.0
        },
        {
            "gene_reaction_rule": "(CLAU_3174 and CLAU_3175)",
            "id": "ATPPHOSPHORIBOSYLTRANS-RXN",
            "lower_bound": -1000.0,
            "metabolites": {
                "ATP": 1.0,
                "PHOSPHORIBOSYL-ATP": -1.0,
                "PPI": -1.0,
                "PROTON": 1.0,
                "PRPP": 1.0
            },
            "name": "",
            "upper_bound": 1000.0
        },
        {
            "gene_reaction_rule": "CLAU_1505",
            "id": "RXN-12195",
            "lower_bound": 0.0,
            "metabolites": {
                "CDP": -1.0,
                "CTP": 1.0,
                "PROTON": -1.0,
                "Pi": -1.0,
                "WATER": 1.0
            },
            "name": "",
            "upper_bound": 1000.0
        },
        {
            "gene_reaction_rule": "CLAU_3759",
            "id": "GLUTAMATE-SYNTHASE-NADH-RXN",
            "lower_bound": 0.0,
            "metabolites": {
                "2-KETOGLUTARATE": -1.0,
                "GLN": -1.0,
                "GLT": 2.0,
                "NAD": 1.0,
                "NADH": -1.0,
                "PROTON": -1.0
            },
            "name": "",
            "upper_bound": 1000.0
        },
        {
            "gene_reaction_rule": "CLAU_3263",
            "id": "RIBULP3EPIM-RXN",
            "lower_bound": -1000.0,
            "metabolites": {
                "RIBULOSE-5P": -1.0,
                "XYLULOSE-5-PHOSPHATE": 1.0
            },
            "name": "",
            "upper_bound": 1000.0
        },
        {
            "gene_reaction_rule": "CLAU_1839",
            "id": "5.4.2.10-RXN",
            "lower_bound": -1000.0,
            "metabolites": {
                "CPD-13469": 1.0,
                "GLUCOSAMINE-1P": -1.0
            },
            "name": "",
            "upper_bound": 1000.0
        },
        {
            "gene_reaction_rule": "(CLAU_1738 and CLAU_1739 and CLAU_1740 and CLAU_1742)",
            "id": "BUTYRYL-COA-DEHYDROGENASE-RXN",
            "lower_bound": 0.0,
            "metabolites": {
                "BUTYRYL-COA": 1.0,
                "CROTONYL-COA": -1.0,
                "ETF-Oxidized": 1.0,
                "ETF-Reduced": -1.0,
                "PROTON": 1.0
            },
            "name": "",
            "upper_bound": 1000.0
        },
        {
            "gene_reaction_rule": "CLAU_0840",
            "id": "RXN-7968",
            "lower_bound": 0.0,
            "metabolites": {
                "3-DEHYDRO-SHIKIMATE": -1.0,
                "NADP": 1.0,
                "NADPH": -1.0,
                "PROTON": -1.0,
                "SHIKIMATE": 1.0
            },
            "name": "",
            "upper_bound": 1000.0
        },
        {
            "gene_reaction_rule": "CLAU_0228",
            "id": "GLUTAMATE-FORMIMINOTRANSFERASE-RXN",
            "lower_bound": -1000.0,
            "metabolites": {
                "CPD-671": -1.0,
                "GLT": -1.0,
                "N-FORMIMINO-L-GLUTAMATE": 1.0,
                "THF-GLU-N": 1.0
            },
            "name": "",
            "upper_bound": 0.0
        },
        {
            "gene_reaction_rule": "CLAU_3644",
            "id": "RXN-10081",
            "lower_bound": -1000.0,
            "metabolites": {
                "CPD-10656": -1.0,
                "CPD-10823": 1.0,
                "PROTON": -1.0
            },
            "name": "",
            "upper_bound": 1000.0
        },
        {
            "annotation": {
                "possible_gprs": [
                    "CLAU_0114",
                    "CLAU_2885",
                    "CLAU_3785"
                ]
            },
            "gene_reaction_rule": "",
            "id": "2-DEHYDROPANTOATE-REDUCT-RXN",
            "lower_bound": 0.0,
            "metabolites": {
                "2-DEHYDROPANTOATE": -1.0,
                "L-PANTOATE": 1.0,
                "NADP": 1.0,
                "NADPH": -1.0,
                "PROTON": -1.0
            },
            "name": "",
            "upper_bound": 1000.0
        },
        {
            "gene_reaction_rule": "CLAU_3274",
            "id": "PHOSACETYLTRANS-RXN",
            "lower_bound": -1000.0,
            "metabolites": {
                "ACETYL-COA": -1.0,
                "ACETYL-P": 1.0,
                "CO-A": 1.0,
                "Pi": -1.0
            },
            "name": "",
            "upper_bound": 1000.0
        },
        {
            "gene_reaction_rule": "CLAU_1421",
            "id": "COBALAMIN5PSYN-RXN",
            "lower_bound": -1000.0,
            "metabolites": {
                "ADENOSYLCOBALAMIN-5-P": 1.0,
                "ADENOSYLCOBINAMIDE-GDP": -1.0,
                "ALPHA-RIBAZOLE-5-P": -1.0,
                "GMP": 1.0,
                "PROTON": 1.0
            },
            "name": "",
            "upper_bound": 1000.0
        },
        {
            "gene_reaction_rule": "CLAU_3605",
            "id": "UNDECAPRENYL-DIPHOSPHATASE-RXN",
            "lower_bound": 0.0,
            "metabolites": {
                "CPD-9646": 1.0,
                "PROTON": 1.0,
                "Pi": 1.0,
                "UNDECAPRENYL-DIPHOSPHATE": -1.0,
                "WATER": -1.0
            },
            "name": "",
            "upper_bound": 1000.0
        },
        {
            "annotation": {
                "possible_gprs": [
                    "CLAU_3524",
                    "CLAU_1252",
                    "CLAU_1940"
                ]
            },
            "gene_reaction_rule": "",
            "id": "HYPOXANPRIBOSYLTRAN-RXN",
            "lower_bound": 0.0,
            "metabolites": {
                "HYPOXANTHINE": -1.0,
                "IMP": 1.0,
                "PPI": 1.0,
                "PRPP": -1.0
            },
            "name": "",
            "upper_bound": 1000.0
        },
        {
            "gene_reaction_rule": "CLAU_1179 or CLAU_1834",
            "id": "THRESYN-RXN",
            "lower_bound": -1000.0,
            "metabolites": {
                "O-PHOSPHO-L-HOMOSERINE": -1.0,
                "Pi": 1.0,
                "THR": 1.0,
                "WATER": -1.0
            },
            "name": "",
            "upper_bound": 1000.0
        },
        {
            "gene_reaction_rule": "CLAU_1436",
            "id": "OROPRIBTRANS-RXN",
            "lower_bound": 0.0,
            "metabolites": {
                "OROTATE": -1.0,
                "OROTIDINE-5-PHOSPHATE": 1.0,
                "PPI": 1.0,
                "PRPP": -1.0
            },
            "name": "",
            "upper_bound": 1000.0
        },
        {
            "annotation": {
                "possible_gprs": [
                    "CLAU_1537",
                    "CLAU_1776"
                ]
            },
            "gene_reaction_rule": "",
            "id": "NADH-DEHYDROG-A-RXN",
            "lower_bound": -1000.0,
            "metabolites": {
                "NAD": 1.0,
                "NADH": -1.0,
                "PROTON": -5.0,
                "Ubiquinols": 1.0,
                "Ubiquinones": -1.0,
                "ext_PROTON": 4.0
            },
            "name": "",
            "upper_bound": 1000.0
        },
        {
            "gene_reaction_rule": "CLAU_0117 or CLAU_3543",
            "id": "ACETOOHBUTREDUCTOISOM-RXN",
            "lower_bound": 0.0,
            "metabolites": {
                "1-KETO-2-METHYLVALERATE": 1.0,
                "2-ACETO-2-HYDROXY-BUTYRATE": -1.0,
                "NADP": 1.0,
                "NADPH": -1.0,
                "PROTON": -1.0
            },
            "name": "",
            "upper_bound": 1000.0
        },
        {
            "annotation": {
                "possible_gprs": [
                    "CLAU_1204",
                    "CLAU_3877"
                ]
            },
            "gene_reaction_rule": "",
            "id": "CATAL-RXN",
            "lower_bound": 0.0,
            "metabolites": {
                "HYDROGEN-PEROXIDE": -2.0,
                "OXYGEN-MOLECULE": 1.0,
                "WATER": 2.0
            },
            "name": "",
            "upper_bound": 1000.0
        },
        {
            "gene_reaction_rule": "CLAU_2231",
            "id": "RXN0-746",
            "lower_bound": 0.0,
            "metabolites": {
                "DGTP": 1.0,
                "GTP": -1.0,
                "Oxidized-2-4Fe-4S-Ferredoxins": 1.0,
                "Reduced-2-4Fe-4S-Ferredoxins": -1.0,
                "WATER": 1.0
            },
            "name": "",
            "upper_bound": 1000.0
        },
        {
            "gene_reaction_rule": "CLAU_2654",
            "id": "GTP-CYCLOHYDRO-I-RXN",
            "lower_bound": -1000.0,
            "metabolites": {
                "DIHYDRONEOPTERIN-P3": 1.0,
                "FORMATE": 1.0,
                "GTP": -1.0,
                "PROTON": 1.0,
                "WATER": -1.0
            },
            "name": "",
            "upper_bound": 1000.0
        },
        {
            "gene_reaction_rule": "CLAU_2887",
            "id": "BRANCHED-CHAINAMINOTRANSFERLEU-RXN",
            "lower_bound": 0.0,
            "metabolites": {
                "2-KETOGLUTARATE": 1.0,
                "2K-4CH3-PENTANOATE": -1.0,
                "GLT": -1.0,
                "LEU": 1.0
            },
            "name": "",
            "upper_bound": 1000.0
        },
        {
            "gene_reaction_rule": "CLAU_2946",
            "id": "RXN-11346",
            "lower_bound": -1000.0,
            "metabolites": {
                "CPD-12303": -1.0,
                "CPD-12304": 1.0,
                "PROTON": 1.0,
                "UDP": 1.0,
                "UDP-N-ACETYL-D-GLUCOSAMINE": -1.0
            },
            "name": "",
            "upper_bound": 1000.0
        },
        {
            "gene_reaction_rule": "CLAU_1073",
            "id": "RXN-8765",
            "lower_bound": 0.0,
            "metabolites": {
                "CPD-9043": -1.0,
                "CPD-9044": 1.0,
                "NAD": 1.0,
                "NADH": -1.0
            },
            "name": "",
            "upper_bound": 1000.0
        },
        {
            "annotation": {
                "possible_gprs": [
                    "CLAU_3358",
                    "CLAU_3171"
                ]
            },
            "gene_reaction_rule": "",
            "id": "KDPGALDOL-RXN",
            "lower_bound": -1000.0,
            "metabolites": {
                "2-KETO-3-DEOXY-6-P-GLUCONATE": -1.0,
                "GAP": 1.0,
                "PYRUVATE": 1.0
            },
            "name": "",
            "upper_bound": 1000.0
        },
        {
            "gene_reaction_rule": "(CLAU_0421 and CLAU_0422 and CLAU_0423) or (CLAU_0594 and CLAU_0595)",
            "id": "SULFITE-REDUCTASE-FERREDOXIN-RXN",
            "lower_bound": -1000.0,
            "metabolites": {
                "HS": -1.0,
                "Oxidized-2-4Fe-4S-Ferredoxins": -3.0,
                "PROTON": 8.0,
                "Reduced-2-4Fe-4S-Ferredoxins": 3.0,
                "SO3": 1.0,
                "WATER": -3.0
            },
            "name": "",
            "upper_bound": 1000.0
        },
        {
            "gene_reaction_rule": "CLAU_0117 or CLAU_3543",
            "id": "ACETOLACTREDUCTOISOM-RXN",
            "lower_bound": 0.0,
            "metabolites": {
                "2-ACETO-LACTATE": -1.0,
                "CPD-13357": 1.0,
                "NADP": 1.0,
                "NADPH": -1.0,
                "PROTON": -1.0
            },
            "name": "",
            "upper_bound": 1000.0
        },
        {
            "annotation": {
                "possible_gprs": [
                    "CLAU_2446",
                    "CLAU_2647",
                    "CLAU_3755"
                ]
            },
            "gene_reaction_rule": "",
            "id": "N-ACETYLDIAMINOPIMELATE-DEACETYLASE-RXN",
            "lower_bound": 0.0,
            "metabolites": {
                "ACET": 1.0,
                "CPD-1771": -1.0,
                "LL-DIAMINOPIMELATE": 1.0,
                "WATER": -1.0
            },
            "name": "",
            "upper_bound": 1000.0
        },
        {
            "gene_reaction_rule": "CLAU_3309",
            "id": "RXN0-882",
            "lower_bound": 0.0,
            "metabolites": {
                "2C-METH-D-ERYTHRITOL-CYCLODIPHOSPHATE": -1.0,
                "HYDROXY-METHYL-BUTENYL-DIP": 1.0,
                "Oxidized-2-4Fe-4S-Ferredoxins": 2.0,
                "PROTON": -1.0,
                "Reduced-2-4Fe-4S-Ferredoxins": -2.0,
                "WATER": 1.0
            },
            "name": "",
            "upper_bound": 1000.0
        },
        {
            "annotation": {
                "possible_gprs": [
                    "CLAU_0029",
                    "CLAU_0032",
                    "CLAU_0944",
                    "CLAU_1201",
                    "CLAU_1215",
                    "CLAU_2121"
                ]
            },
            "gene_reaction_rule": "",
            "id": "2.8.3.9-RXN",
            "lower_bound": -1000.0,
            "metabolites": {
                "3-KETOBUTYRATE": -1.0,
                "ACETOACETYL-COA": 1.0,
                "BUTYRIC_ACID": 1.0,
                "BUTYRYL-COA": -1.0
            },
            "name": "",
            "upper_bound": 1000.0
        },
        {
            "gene_reaction_rule": "CLAU_2698",
            "id": "GDPREDUCT-RXN",
            "lower_bound": 0.0,
            "metabolites": {
                "DGDP": 1.0,
                "GDP": -1.0,
                "Ox-Thioredoxin": 1.0,
                "Red-Thioredoxin": -1.0,
                "WATER": 1.0
            },
            "name": "",
            "upper_bound": 1000.0
        },
        {
            "gene_reaction_rule": "CLAU_3176",
            "id": "HISTALDEHYD-RXN",
            "lower_bound": 0.0,
            "metabolites": {
                "HIS": 1.0,
                "HISTIDINAL": -1.0,
                "NAD": -1.0,
                "NADH": 1.0,
                "PROTON": 2.0,
                "WATER": -1.0
            },
            "name": "",
            "upper_bound": 1000.0
        },
        {
            "gene_reaction_rule": "CLAU_1088",
            "id": "DIMETHUROPORDEHYDROG-RXN",
            "lower_bound": -1000.0,
            "metabolites": {
                "DIHYDROSIROHYDROCHLORIN": -1.0,
                "NAD": -1.0,
                "NADH": 1.0,
                "PROTON": 2.0,
                "SIROHYDROCHLORIN": 1.0
            },
            "name": "",
            "upper_bound": 1000.0
        },
        {
            "annotation": {
                "possible_gprs": [
                    "CLAU_0469",
                    "CLAU_3125"
                ]
            },
            "gene_reaction_rule": "",
            "id": "NAD-KIN-RXN",
            "lower_bound": 0.0,
            "metabolites": {
                "ADP": 1.0,
                "ATP": -1.0,
                "NAD": -1.0,
                "NADP": 1.0,
                "PROTON": 1.0
            },
            "name": "",
            "upper_bound": 1000.0
        },
        {
            "gene_reaction_rule": "CLAU_1074",
            "id": "4.99.1.3-RXN",
            "lower_bound": -1000.0,
            "metabolites": {
                "CO+2": -1.0,
                "COBALT-SIROHYDROCHLORIN": 1.0,
                "PROTON": 2.0,
                "SIROHYDROCHLORIN": -1.0
            },
            "name": "",
            "upper_bound": 1000.0
        },
        {
            "gene_reaction_rule": "(CLAU_2919 and CLAU_2920)",
            "id": "RXN-13163",
            "lower_bound": -1000.0,
            "metabolites": {
                "2-D-THREO-HYDROXY-3-CARBOXY-ISOCAPROATE": 1.0,
                "3-CARBOXY-3-HYDROXY-ISOCAPROATE": -1.0
            },
            "name": "",
            "upper_bound": 1000.0
        },
        {
            "gene_reaction_rule": "CLAU_1659",
            "id": "1.1.1.39-RXN",
            "lower_bound": 0.0,
            "metabolites": {
                "CARBON-DIOXIDE": 1.0,
                "MAL": -1.0,
                "NAD": -1.0,
                "NADH": 1.0,
                "PYRUVATE": 1.0
            },
            "name": "",
            "upper_bound": 1000.0
        },
        {
            "gene_reaction_rule": "CLAU_1878",
            "id": "ADENYL-KIN-RXN",
            "lower_bound": 0.0,
            "metabolites": {
                "ADP": 2.0,
                "AMP": -1.0,
                "ATP": -1.0
            },
            "name": "",
            "upper_bound": 1000.0
        },
        {
            "annotation": {
                "possible_gprs": [
                    "CLAU_3278",
                    "CLAU_3205"
                ]
            },
            "gene_reaction_rule": "",
            "id": "PTAALT-RXN",
            "lower_bound": -1000.0,
            "metabolites": {
                "CO-A": 1.0,
                "PROPIONYL-COA": -1.0,
                "PROPIONYL-P": 1.0,
                "Pi": -1.0
            },
            "name": "",
            "upper_bound": 1000.0
        },
        {
            "gene_reaction_rule": "CLAU_1724",
            "id": "NMNAMIDOHYDRO-RXN",
            "lower_bound": -1000.0,
            "metabolites": {
                "AMMONIUM": 1.0,
                "NICOTINAMIDE_NUCLEOTIDE": -1.0,
                "NICOTINATE_NUCLEOTIDE": 1.0,
                "WATER": -1.0
            },
            "name": "",
            "upper_bound": 1000.0
        },
        {
            "gene_reaction_rule": "CLAU_2378",
            "id": "RXN-14192",
            "lower_bound": 0.0,
            "metabolites": {
                "DADP": -1.0,
                "DATP": 1.0,
                "PHOSPHO-ENOL-PYRUVATE": -1.0,
                "PROTON": -1.0,
                "PYRUVATE": 1.0
            },
            "name": "",
            "upper_bound": 1000.0
        },
        {
            "annotation": {
                "possible_gprs": [
                    "CLAU_0429",
                    "CLAU_1539",
                    "CLAU_2308"
                ]
            },
            "gene_reaction_rule": "",
            "id": "GLUTDEHYD-RXN",
            "lower_bound": 0.0,
            "metabolites": {
                "2-KETOGLUTARATE": -1.0,
                "AMMONIUM": -1.0,
                "GLT": 1.0,
                "NADP": 1.0,
                "NADPH": -1.0,
                "PROTON": -1.0,
                "WATER": 1.0
            },
            "name": "",
            "upper_bound": 1000.0
        },
        {
            "gene_reaction_rule": "CLAU_1188 or CLAU_0207 or CLAU_0901 or CLAU_1310 or CLAU_2472 or CLAU_3333",
            "id": "ASPAMINOTRANS-RXN",
            "lower_bound": -1000.0,
            "metabolites": {
                "2-KETOGLUTARATE": -1.0,
                "GLT": 1.0,
                "L-ASPARTATE": -1.0,
                "OXALACETIC_ACID": 1.0
            },
            "name": "",
            "upper_bound": 1000.0
        },
        {
            "gene_reaction_rule": "CLAU_1317",
            "id": "2.3.1.89-RXN",
            "lower_bound": 0.0,
            "metabolites": {
                "ACETYL-COA": -1.0,
                "CO-A": 1.0,
                "DELTA1-PIPERIDEINE-2-6-DICARBOXYLATE": -1.0,
                "N-ACETYL-L-2-AMINO-6-OXO-PIMELATE": 1.0,
                "WATER": -1.0
            },
            "name": "",
            "upper_bound": 1000.0
        },
        {
            "gene_reaction_rule": "CLAU_1772 or CLAU_1783 or CLAU_3204 or CLAU_3655 or CLAU_3656",
            "id": "ACETALD-DEHYDROG-RXN",
            "lower_bound": 0.0,
            "metabolites": {
                "ACETALD": 1.0,
                "ACETYL-COA": -1.0,
                "CO-A": 1.0,
                "NADP": 1.0,
                "NADPH": -1.0,
                "PROTON": -1.0
            },
            "name": "",
            "upper_bound": 1000.0
        },
        {
            "gene_reaction_rule": "CLAU_3644",
            "id": "RXN-9892",
            "lower_bound": -1000.0,
            "metabolites": {
                "2-CL-5-OXO-2-5-DIH-FURAN-2-ACETATE": -1.0,
                "CPD-279": 1.0,
                "PROTON": 1.0
            },
            "name": "",
            "upper_bound": 1000.0
        },
        {
            "annotation": {
                "type": "hypothetical"
            },
            "gene_reaction_rule": "",
            "id": "FHLMULTI-RXN",
            "lower_bound": -1000.0,
            "metabolites": {
                "CARBON-DIOXIDE": -1.0,
                "FORMATE": 1.0,
                "HYDROGEN-MOLECULE": -1.0,
                "PROTON": 1.0
            },
            "name": "",
            "upper_bound": 1000.0
        },
        {
            "gene_reaction_rule": "CLAU_0211",
            "id": "RXN-11832",
            "lower_bound": -1000.0,
            "metabolites": {
                "ADP": 1.0,
                "ATP": -1.0,
                "CDP": 1.0,
                "CMP": -1.0
            },
            "name": "",
            "upper_bound": 1000.0
        },
        {
            "gene_reaction_rule": "CLAU_0457",
            "id": "GCVMULTI-RXN",
            "lower_bound": 0.0,
            "metabolites": {
                "AMMONIUM": 1.0,
                "CARBON-DIOXIDE": 1.0,
                "GLY": -1.0,
                "METHYLENE-THF-GLU-N": 1.0,
                "NAD": -1.0,
                "NADH": 1.0,
                "THF-GLU-N": -1.0
            },
            "name": "",
            "upper_bound": 1000.0
        },
        {
            "gene_reaction_rule": "CLAU_3067",
            "id": "RXN-11347",
            "lower_bound": -1000.0,
            "metabolites": {
                "CPD-12258": -1.0,
                "CPD-12303": 1.0,
                "CPD-9646": -1.0,
                "UMP": 1.0
            },
            "name": "",
            "upper_bound": 1000.0
        },
        {
            "gene_reaction_rule": "CLAU_1844",
            "id": "THIOREDOXIN-REDUCT-NADPH-RXN",
            "lower_bound": 0.0,
            "metabolites": {
                "NADP": 1.0,
                "NADPH": -1.0,
                "Ox-Thioredoxin": -1.0,
                "PROTON": -1.0,
                "Red-Thioredoxin": 1.0
            },
            "name": "",
            "upper_bound": 1000.0
        },
        {
            "gene_reaction_rule": "CLAU_2887",
            "id": "BRANCHED-CHAINAMINOTRANSFERILEU-RXN",
            "lower_bound": 0.0,
            "metabolites": {
                "2-KETO-3-METHYL-VALERATE": -1.0,
                "2-KETOGLUTARATE": 1.0,
                "GLT": -1.0,
                "ILE": 1.0
            },
            "name": "",
            "upper_bound": 1000.0
        },
        {
            "gene_reaction_rule": "(CLAU_0080 and CLAU_0081) or (CLAU_0419 and CLAU_0458 and CLAU_0429 and CLAU_0451 and CLAU_0590) or (CLAU_2712 and CLAU_2713 and CLAU_2882 and CLAU_2907) or (CLAU_1539 and CLAU_0997) or (CLAU_3759 and CLAU_3563)",
            "id": "1.2.1.2-RXN",
            "lower_bound": -1000.0,
            "metabolites": {
                "CARBON-DIOXIDE": -2.0,
                "FORMATE": 2.0,
                "NADP": 1.0,
                "NADPH": -1.0,
                "Oxidized-2-4Fe-4S-Ferredoxins": 1.0,
                "PROTON": -1.0,
                "Reduced-2-4Fe-4S-Ferredoxins": -1.0
            },
            "name": "",
            "upper_bound": 1000.0
        },
        {
            "gene_reaction_rule": "CLAU_2384",
            "id": "1.1.1.262-RXN",
            "lower_bound": -1000.0,
            "metabolites": {
                "2-AMINO-3-OXO-4-PHOSPHONOOXYBUTYRATE": 1.0,
                "4-PHOSPHONOOXY-THREONINE": -1.0,
                "NAD": -1.0,
                "NADH": 1.0,
                "PROTON": 1.0
            },
            "name": "",
            "upper_bound": 1000.0
        },
        {
            "gene_reaction_rule": "CLAU_2378",
            "id": "RXN-14117",
            "lower_bound": -1000.0,
            "metabolites": {
                "GDP": 1.0,
                "GTP": -1.0,
                "PHOSPHO-ENOL-PYRUVATE": 1.0,
                "PROTON": 1.0,
                "PYRUVATE": -1.0
            },
            "name": "",
            "upper_bound": 1000.0
        },
        {
            "gene_reaction_rule": "CLAU_1313",
            "id": "ASPARTATE-SEMIALDEHYDE-DEHYDROGENASE-RXN",
            "lower_bound": 0.0,
            "metabolites": {
                "L-ASPARTATE-SEMIALDEHYDE": 1.0,
                "L-BETA-ASPARTYL-P": -1.0,
                "NADP": 1.0,
                "NADPH": -1.0,
                "PROTON": -1.0,
                "Pi": 1.0
            },
            "name": "",
            "upper_bound": 1000.0
        },
        {
            "gene_reaction_rule": "(CLAU_0578 and CLAU_0579 and CLAU_0580) or (CLAU_1015 and CLAU_1016 and CLAU_1017) or (CLAU_1851 and CLAU_1852 and CLAU_1853) or (CLAU_2417 and CLAU_2418 and CLAU_2419)",
            "id": "CITLY-RXN",
            "lower_bound": 0.0,
            "metabolites": {
                "ACET": -1.0,
                "CIT": 1.0,
                "OXALACETIC_ACID": -1.0
            },
            "name": "",
            "upper_bound": 1000.0
        },
        {
            "gene_reaction_rule": "CLAU_2415",
            "id": "ASPARTASE-RXN",
            "lower_bound": 0.0,
            "metabolites": {
                "AMMONIUM": 1.0,
                "FUM": 1.0,
                "L-ASPARTATE": -1.0
            },
            "name": "",
            "upper_bound": 1000.0
        },
        {
            "annotation": {
                "possible_gprs": [
                    "CLAU_0445",
                    "CLAU_1422"
                ]
            },
            "gene_reaction_rule": "",
            "id": "RIBAZOLEPHOSPHAT-RXN",
            "lower_bound": -1000.0,
            "metabolites": {
                "ALPHA-RIBAZOLE": 1.0,
                "ALPHA-RIBAZOLE-5-P": -1.0,
                "Pi": 1.0,
                "WATER": -1.0
            },
            "name": "",
            "upper_bound": 1000.0
        },
        {
            "gene_reaction_rule": "CLAU_1710",
            "id": "2PGADEHYDRAT-RXN",
            "lower_bound": -1000.0,
            "metabolites": {
                "2-PG": 1.0,
                "PHOSPHO-ENOL-PYRUVATE": -1.0,
                "WATER": -1.0
            },
            "name": "",
            "upper_bound": 1000.0
        },
        {
            "gene_reaction_rule": "CLAU_1856",
            "id": "METHYLASPARTATE-AMMONIA-LYASE-RXN",
            "lower_bound": -1000.0,
            "metabolites": {
                "AMMONIUM": 1.0,
                "L-THREO-3-METHYL-ASPARTATE": -1.0,
                "MESACONATE": 1.0
            },
            "name": "",
            "upper_bound": 1000.0
        },
        {
            "gene_reaction_rule": "CLAU_2231",
            "id": "RXN0-745",
            "lower_bound": 0.0,
            "metabolites": {
                "ATP": -1.0,
                "DATP": 1.0,
                "Oxidized-2-4Fe-4S-Ferredoxins": 1.0,
                "Reduced-2-4Fe-4S-Ferredoxins": -1.0,
                "WATER": 1.0
            },
            "name": "",
            "upper_bound": 1000.0
        },
        {
            "gene_reaction_rule": "CLAU_0226",
            "id": "UROCANATE-HYDRATASE-RXN",
            "lower_bound": -1000.0,
            "metabolites": {
                "4-IMIDAZOLONE-5-PROPIONATE": -1.0,
                "UROCANATE": 1.0,
                "WATER": 1.0
            },
            "name": "",
            "upper_bound": 1000.0
        },
        {
            "annotation": {
                "possible_gprs": [
                    "CLAU_0229",
                    "CLAU_1459"
                ]
            },
            "gene_reaction_rule": "",
            "id": "ACETYLORNTRANSAM-RXN",
            "lower_bound": 0.0,
            "metabolites": {
                "2-KETOGLUTARATE": 1.0,
                "CPD-469": -1.0,
                "GLT": -1.0,
                "N-ALPHA-ACETYLORNITHINE": 1.0
            },
            "name": "",
            "upper_bound": 1000.0
        },
        {
            "annotation": {
                "possible_gprs": [
                    "CLAU_0035",
                    "CLAU_0205",
                    "CLAU_0905",
                    "CLAU_1095",
                    "CLAU_1249"
                ]
            },
            "gene_reaction_rule": "",
            "id": "TYROSINE-AMINOTRANSFERASE-RXN",
            "lower_bound": -1000.0,
            "metabolites": {
                "2-KETOGLUTARATE": -1.0,
                "GLT": 1.0,
                "P-HYDROXY-PHENYLPYRUVATE": 1.0,
                "TYR": -1.0
            },
            "name": "",
            "upper_bound": 1000.0
        },
        {
            "gene_reaction_rule": "CLAU_2656",
            "id": "H2PTERIDINEPYROPHOSPHOKIN-RXN",
            "lower_bound": -1000.0,
            "metabolites": {
                "AMINO-OH-HYDROXYMETHYL-DIHYDROPTERIDINE": -1.0,
                "AMP": 1.0,
                "ATP": -1.0,
                "DIHYDROPTERIN-CH2OH-PP": 1.0,
                "PROTON": 1.0
            },
            "name": "",
            "upper_bound": 1000.0
        },
        {
            "gene_reaction_rule": "CLAU_2208",
            "id": "RXN0-302",
            "lower_bound": -1000.0,
            "metabolites": {
                "2-PHOSPHO-4-CYTIDINE-5-DIPHOSPHO-2-C-MET": -1.0,
                "2C-METH-D-ERYTHRITOL-CYCLODIPHOSPHATE": 1.0,
                "CMP": 1.0
            },
            "name": "",
            "upper_bound": 1000.0
        },
        {
            "gene_reaction_rule": "CLAU_0488",
            "id": "DIHYDROFOLATEREDUCT-RXN",
            "lower_bound": 0.0,
            "metabolites": {
                "DIHYDROFOLATE-GLU-N": -1.0,
                "NADP": 1.0,
                "NADPH": -1.0,
                "PROTON": -1.0,
                "THF-GLU-N": 1.0
            },
            "name": "",
            "upper_bound": 1000.0
        },
        {
            "gene_reaction_rule": "CLAU_2455",
            "id": "GLUTRNAREDUCT-RXN",
            "lower_bound": 0.0,
            "metabolites": {
                "Charged-GLT-tRNAs": -1.0,
                "GLT-tRNAs": 1.0,
                "GLUTAMATE-1-SEMIALDEHYDE": 1.0,
                "NADP": 1.0,
                "NADPH": -1.0
            },
            "name": "",
            "upper_bound": 1000.0
        },
        {
            "gene_reaction_rule": "CLAU_1454",
            "id": "1.3.1.2-RXN",
            "lower_bound": 0.0,
            "metabolites": {
                "DI-H-URACIL": 1.0,
                "NADP": 1.0,
                "NADPH": -1.0,
                "PROTON": -1.0,
                "URACIL": -1.0
            },
            "name": "",
            "upper_bound": 1000.0
        },
        {
            "gene_reaction_rule": "CLAU_2279 or CLAU_3082",
            "id": "URACIL-PRIBOSYLTRANS-RXN",
            "lower_bound": 0.0,
            "metabolites": {
                "PPI": 1.0,
                "PRPP": -1.0,
                "UMP": 1.0,
                "URACIL": -1.0
            },
            "name": "",
            "upper_bound": 1000.0
        },
        {
            "gene_reaction_rule": "CLAU_3176",
            "id": "HISTOLDEHYD-RXN",
            "lower_bound": 0.0,
            "metabolites": {
                "HISTIDINAL": 1.0,
                "HISTIDINOL": -1.0,
                "NAD": -1.0,
                "NADH": 1.0,
                "PROTON": 1.0
            },
            "name": "",
            "upper_bound": 1000.0
        },
        {
            "annotation": {
                "possible_gprs": [
                    "CLAU_1415",
                    "CLAU_3305"
                ]
            },
            "gene_reaction_rule": "",
            "id": "RXN-8999",
            "lower_bound": 0.0,
            "metabolites": {
                "DELTA3-ISOPENTENYL-PP": -8.0,
                "FARNESYL-PP": -1.0,
                "PPI": 8.0,
                "UNDECAPRENYL-DIPHOSPHATE": 1.0
            },
            "name": "",
            "upper_bound": 1000.0
        },
        {
            "gene_reaction_rule": "CLAU_0030 or CLAU_1040 or CLAU_1460 or CLAU_1764 or CLAU_1766 or CLAU_1794 or CLAU_2382 or CLAU_3196 or CLAU_3514 or CLAU_3655 or CLAU_3656 or CLAU_3861",
            "id": "ALCOHOL-DEHYDROG-RXN",
            "lower_bound": -1000.0,
            "metabolites": {
                "ACETALD": -1.0,
                "ETOH": 1.0,
                "NAD": 1.0,
                "NADH": -1.0,
                "PROTON": -1.0
            },
            "name": "",
            "upper_bound": 1000.0
        },
        {
            "gene_reaction_rule": "CLAU_3275",
            "id": "ACETATEKIN-RXN",
            "lower_bound": 0.0,
            "metabolites": {
                "ACET": 1.0,
                "ACETYL-P": -1.0,
                "ADP": -1.0,
                "ATP": 1.0
            },
            "name": "",
            "upper_bound": 1000.0
        },
        {
            "gene_reaction_rule": "CLAU_2371",
            "id": "UDPNACETYLMURAMATEDEHYDROG-RXN",
            "lower_bound": 0.0,
            "metabolites": {
                "NADP": 1.0,
                "NADPH": -1.0,
                "PROTON": -1.0,
                "UDP-ACETYL-CARBOXYVINYL-GLUCOSAMINE": -1.0,
                "UDP-N-ACETYLMURAMATE": 1.0
            },
            "name": "",
            "upper_bound": 1000.0
        },
        {
            "gene_reaction_rule": "CLAU_2258",
            "id": "2.7.1.148-RXN",
            "lower_bound": -1000.0,
            "metabolites": {
                "2-PHOSPHO-4-CYTIDINE-5-DIPHOSPHO-2-C-MET": 1.0,
                "4-CYTIDINE-5-DIPHOSPHO-2-C": -1.0,
                "ADP": 1.0,
                "ATP": -1.0,
                "PROTON": 1.0
            },
            "name": "",
            "upper_bound": 1000.0
        },
        {
            "gene_reaction_rule": "CLAU_2920",
            "id": "R-2-METHYLMALATE-DEHYDRATASE-RXN",
            "lower_bound": -1000.0,
            "metabolites": {
                "2-METHYLMALEATE": 1.0,
                "CPD-31": -1.0,
                "WATER": 1.0
            },
            "name": "",
            "upper_bound": 1000.0
        },
        {
            "gene_reaction_rule": "CLAU_0392",
            "id": "RXN-161",
            "lower_bound": 0.0,
            "metabolites": {
                "BUTANAL": -1.0,
                "BUTANOL": 1.0,
                "NAD": 1.0,
                "NADH": -1.0,
                "PROTON": -1.0
            },
            "name": "",
            "upper_bound": 1000.0
        },
        {
            "annotation": {
                "possible_gprs": [
                    "CLAU_0445",
                    "CLAU_1422"
                ]
            },
            "gene_reaction_rule": "",
            "id": "RXN-8770",
            "lower_bound": -1000.0,
            "metabolites": {
                "ADENOSYLCOBALAMIN": 1.0,
                "ADENOSYLCOBALAMIN-5-P": -1.0,
                "Pi": 1.0,
                "WATER": -1.0
            },
            "name": "",
            "upper_bound": 1000.0
        },
        {
            "gene_reaction_rule": "CLAU_0711",
            "id": "GLYCDEH-RXN",
            "lower_bound": -1000.0,
            "metabolites": {
                "DIHYDROXYACETONE": 1.0,
                "GLYCEROL": -1.0,
                "NAD": -1.0,
                "NADH": 1.0,
                "PROTON": 1.0
            },
            "name": "",
            "upper_bound": 1000.0
        },
        {
            "gene_reaction_rule": "CLAU_2378",
            "id": "PEPDEPHOS-RXN",
            "lower_bound": 0.0,
            "metabolites": {
                "ADP": -1.0,
                "ATP": 1.0,
                "PHOSPHO-ENOL-PYRUVATE": -1.0,
                "PROTON": -1.0,
                "PYRUVATE": 1.0
            },
            "name": "",
            "upper_bound": 1000.0
        },
        {
            "gene_reaction_rule": "CLAU_2673 or CLAU_1726",
            "id": "RXN-15043",
            "lower_bound": -1000.0,
            "metabolites": {
                "CO-A": 1.0,
                "CPD-8268": 1.0,
                "L-1-LYSOPHOSPHATIDATE": -1.0,
                "OLEOYL-COA": -1.0
            },
            "name": "",
            "upper_bound": 1000.0
        },
        {
            "gene_reaction_rule": "CLAU_1254 or CLAU_1684 or CLAU_2368 or CLAU_2625 or CLAU_3064 or CLAU_3602 or CLAU_3603",
            "id": "RXN-11348",
            "lower_bound": -1000.0,
            "metabolites": {
                "CPD-12307": -2.0,
                "CPD-12308": 1.0,
                "PROTON": 1.0,
                "UNDECAPRENYL-DIPHOSPHATE": 1.0
            },
            "name": "",
            "upper_bound": 1000.0
        },
        {
            "gene_reaction_rule": "CLAU_2887",
            "id": "BRANCHED-CHAINAMINOTRANSFERVAL-RXN",
            "lower_bound": -1000.0,
            "metabolites": {
                "2-KETO-ISOVALERATE": -1.0,
                "2-KETOGLUTARATE": 1.0,
                "GLT": -1.0,
                "VAL": 1.0
            },
            "name": "",
            "upper_bound": 1000.0
        },
        {
            "gene_reaction_rule": "CLAU_0877",
            "id": "3-DEHYDROQUINATE-SYNTHASE-RXN",
            "lower_bound": -1000.0,
            "metabolites": {
                "3-DEOXY-D-ARABINO-HEPTULOSONATE-7-P": -1.0,
                "DEHYDROQUINATE": 1.0,
                "Pi": 1.0
            },
            "name": "",
            "upper_bound": 1000.0
        },
        {
            "gene_reaction_rule": "CLAU_2231",
            "id": "RXN0-723",
            "lower_bound": 0.0,
            "metabolites": {
                "CTP": -1.0,
                "DCTP": 1.0,
                "Oxidized-2-4Fe-4S-Ferredoxins": 1.0,
                "Reduced-2-4Fe-4S-Ferredoxins": -1.0,
                "WATER": 1.0
            },
            "name": "",
            "upper_bound": 1000.0
        },
        {
            "gene_reaction_rule": "CLAU_1232",
            "id": "ADENPRIBOSYLTRAN-RXN",
            "lower_bound": 0.0,
            "metabolites": {
                "ADENINE": -1.0,
                "AMP": 1.0,
                "PPI": 1.0,
                "PRPP": -1.0
            },
            "name": "",
            "upper_bound": 1000.0
        },
        {
            "gene_reaction_rule": "CLAU_1958",
            "id": "PRPPSYN-RXN",
            "lower_bound": -1000.0,
            "metabolites": {
                "AMP": 1.0,
                "ATP": -1.0,
                "PROTON": 1.0,
                "PRPP": 1.0,
                "RIBOSE-5P": -1.0
            },
            "name": "",
            "upper_bound": 1000.0
        },
        {
            "annotation": {
                "possible_gprs": [
                    "CLAU_0403",
                    "CLAU_0211",
                    "CLAU_3303"
                ]
            },
            "gene_reaction_rule": "",
            "id": "RXN-12002",
            "lower_bound": -1000.0,
            "metabolites": {
                "ADP": 1.0,
                "ATP": -1.0,
                "UDP": 1.0,
                "UMP": -1.0
            },
            "name": "",
            "upper_bound": 1000.0
        },
        {
            "gene_reaction_rule": "CLAU_3644",
            "id": "RXN-10099",
            "lower_bound": -1000.0,
            "metabolites": {
                "CPD-10850": 1.0,
                "CPD-10852": -1.0,
                "PROTON": -1.0
            },
            "name": "",
            "upper_bound": 1000.0
        },
        {
            "gene_reaction_rule": "CLAU_2325",
            "id": "URIDINEKIN-RXN",
            "lower_bound": 0.0,
            "metabolites": {
                "ADP": 1.0,
                "ATP": -1.0,
                "PROTON": 1.0,
                "UMP": 1.0,
                "URIDINE": -1.0
            },
            "name": "",
            "upper_bound": 1000.0
        },
        {
            "annotation": {
                "possible_gprs": [
                    "CLAU_0027",
                    "CLAU_2152"
                ]
            },
            "gene_reaction_rule": "",
            "id": "NADPYROPHOSPHAT-RXN",
            "lower_bound": 0.0,
            "metabolites": {
                "AMP": 1.0,
                "NAD": -1.0,
                "NICOTINAMIDE_NUCLEOTIDE": 1.0,
                "PROTON": 2.0,
                "WATER": -1.0
            },
            "name": "",
            "upper_bound": 1000.0
        },
        {
            "gene_reaction_rule": "(CLAU_1855 and CLAU_1854) or CLAU_2012",
            "id": "FUMHYDR-RXN",
            "lower_bound": -1000.0,
            "metabolites": {
                "FUM": -1.0,
                "MAL": 1.0,
                "WATER": -1.0
            },
            "name": "",
            "upper_bound": 1000.0
        },
        {
            "gene_reaction_rule": "CLAU_2698",
            "id": "CDPREDUCT-RXN",
            "lower_bound": 0.0,
            "metabolites": {
                "CDP": 1.0,
                "DCDP": -1.0,
                "Ox-Thioredoxin": -1.0,
                "Red-Thioredoxin": 1.0,
                "WATER": -1.0
            },
            "name": "",
            "upper_bound": 1000.0
        },
        {
            "gene_reaction_rule": "CLAU_2231",
            "id": "RXN0-724",
            "lower_bound": 0.0,
            "metabolites": {
                "DUTP": 1.0,
                "Oxidized-2-4Fe-4S-Ferredoxins": 1.0,
                "Reduced-2-4Fe-4S-Ferredoxins": -1.0,
                "UTP": -1.0,
                "WATER": 1.0
            },
            "name": "",
            "upper_bound": 1000.0
        },
        {
            "annotation": {
                "possible_gprs": [
                    "CLAU_1166",
                    "CLAU_3343"
                ]
            },
            "gene_reaction_rule": "",
            "id": "RXN-12610",
            "lower_bound": -1000.0,
            "metabolites": {
                "AMINO-HYDROXYMETHYL-METHYLPYRIMIDINE-PP": -1.0,
                "CARBON-DIOXIDE": 1.0,
                "CPD-13576": -1.0,
                "PPI": 1.0,
                "PROTON": -2.0,
                "THIAMINE-P": 1.0
            },
            "name": "",
            "upper_bound": 1000.0
        },
        {
            "gene_reaction_rule": "CLAU_0875",
            "id": "CHORISMATE-SYNTHASE-RXN",
            "lower_bound": -1000.0,
            "metabolites": {
                "3-ENOLPYRUVYL-SHIKIMATE-5P": -1.0,
                "CHORISMATE": 1.0,
                "Pi": 1.0
            },
            "name": "",
            "upper_bound": 1000.0
        },
        {
            "annotation": {
                "possible_gprs": [
                    "CLAU_0402",
                    "CLAU_1545"
                ]
            },
            "gene_reaction_rule": "",
            "id": "3-HYDROXYBUTYRYL-COA-DEHYDROGENASE-RXN",
            "lower_bound": 0.0,
            "metabolites": {
                "ACETOACETYL-COA": -1.0,
                "NADP": 1.0,
                "NADPH": -1.0,
                "PROTON": -1.0,
                "S-3-HYDROXYBUTANOYL-COA": 1.0
            },
            "name": "",
            "upper_bound": 1000.0
        },
        {
            "gene_reaction_rule": "CLAU_3524",
            "id": "XANPRIBOSYLTRAN-RXN",
            "lower_bound": 0.0,
            "metabolites": {
                "PPI": 1.0,
                "PRPP": -1.0,
                "XANTHINE": -1.0,
                "XANTHOSINE-5-PHOSPHATE": 1.0
            },
            "name": "",
            "upper_bound": 1000.0
        },
        {
            "gene_reaction_rule": "CLAU_1684 or CLAU_2368 or CLAU_2625 or CLAU_3602 or CLAU_3603",
            "id": "RXN-11301",
            "lower_bound": -1000.0,
            "metabolites": {
                "CPD-11984": 1.0,
                "CPD-11998": -2.0,
                "CPD-12260": 1.0,
                "PROTON": 1.0
            },
            "name": "",
            "upper_bound": 1000.0
        },
        {
            "gene_reaction_rule": "CLAU_0663",
            "id": "THREONINE-ALDOLASE-RXN",
            "lower_bound": 0.0,
            "metabolites": {
                "ACETALD": 1.0,
                "GLY": 1.0,
                "THR": -1.0
            },
            "name": "",
            "upper_bound": 1000.0
        },
        {
            "gene_reaction_rule": "(CLAU_2919 and CLAU_2920)",
            "id": "RXN-8991",
            "lower_bound": 0.0,
            "metabolites": {
                "2-D-THREO-HYDROXY-3-CARBOXY-ISOCAPROATE": 1.0,
                "CPD-9451": -1.0,
                "WATER": -1.0
            },
            "name": "",
            "upper_bound": 1000.0
        },
        {
            "gene_reaction_rule": "CLAU_1544",
            "id": "DIHYDROOROT-RXN",
            "lower_bound": 0.0,
            "metabolites": {
                "CARBAMYUL-L-ASPARTATE": -1.0,
                "DI-H-OROTATE": 1.0,
                "PROTON": -1.0,
                "WATER": 1.0
            },
            "name": "",
            "upper_bound": 1000.0
        },
        {
            "gene_reaction_rule": "CLAU_2278",
            "id": "RIB5PISOM-RXN",
            "lower_bound": -1000.0,
            "metabolites": {
                "RIBOSE-5P": -1.0,
                "RIBULOSE-5P": 1.0
            },
            "name": "",
            "upper_bound": 1000.0
        },
        {
            "annotation": {
                "possible_gprs": [
                    "CLAU_0625",
                    "CLAU_2377"
                ]
            },
            "gene_reaction_rule": "",
            "id": "6PFRUCTPHOS-RXN",
            "lower_bound": 0.0,
            "metabolites": {
                "ADP": 1.0,
                "ATP": -1.0,
                "FRUCTOSE-16-DIPHOSPHATE": 1.0,
                "FRUCTOSE-6P": -1.0,
                "PROTON": 1.0
            },
            "name": "",
            "upper_bound": 1000.0
        },
        {
            "gene_reaction_rule": "CLAU_2082",
            "id": "RXN0-5260",
            "lower_bound": 0.0,
            "metabolites": {
                "DIHYDROXY-ACETONE-PHOSPHATE": -1.0,
                "GLYCEROL-3P": 1.0,
                "Ubiquinols": -1.0,
                "Ubiquinones": 1.0
            },
            "name": "",
            "upper_bound": 1000.0
        },
        {
            "gene_reaction_rule": "CLAU_1819",
            "id": "1.5.5.1-RXN",
            "lower_bound": -1000.0,
            "metabolites": {
                "ETF-Oxidized": 1.0,
                "ETF-Reduced": -1.0,
                "Ubiquinols": 1.0,
                "Ubiquinones": -1.0
            },
            "name": "",
            "upper_bound": 1000.0
        },
        {
            "gene_reaction_rule": "CLAU_0629 or CLAU_2358",
            "id": "1TRANSKETO-RXN",
            "lower_bound": -1000.0,
            "metabolites": {
                "D-SEDOHEPTULOSE-7-P": -1.0,
                "GAP": -1.0,
                "RIBOSE-5P": 1.0,
                "XYLULOSE-5-PHOSPHATE": 1.0
            },
            "name": "",
            "upper_bound": 1000.0
        },
        {
            "gene_reaction_rule": "CLAU_0793",
            "id": "1.1.1.283-RXN",
            "lower_bound": -1000.0,
            "metabolites": {
                "LACTALD": -1.0,
                "METHYL-GLYOXAL": 1.0,
                "NADP": -1.0,
                "NADPH": 1.0,
                "PROTON": 1.0
            },
            "name": "",
            "upper_bound": 1000.0
        },
        {
            "gene_reaction_rule": "CLAU_2744",
            "id": "METHGLYSYN-RXN",
            "lower_bound": -1000.0,
            "metabolites": {
                "DIHYDROXY-ACETONE-PHOSPHATE": -1.0,
                "METHYL-GLYOXAL": 1.0,
                "Pi": 1.0
            },
            "name": "",
            "upper_bound": 1000.0
        },
        {
            "gene_reaction_rule": "CLAU_3307",
            "id": "DXPREDISOM-RXN",
            "lower_bound": 0.0,
            "metabolites": {
                "2-C-METHYL-D-ERYTHRITOL-4-PHOSPHATE": 1.0,
                "DEOXYXYLULOSE-5P": -1.0,
                "NADP": 1.0,
                "NADPH": -1.0,
                "PROTON": -1.0
            },
            "name": "",
            "upper_bound": 1000.0
        },
        {
            "gene_reaction_rule": "CLAU_1728",
            "id": "SERINE-O-ACETTRAN-RXN",
            "lower_bound": -1000.0,
            "metabolites": {
                "ACETYL-COA": -1.0,
                "ACETYLSERINE": 1.0,
                "CO-A": 1.0,
                "SER": -1.0
            },
            "name": "",
            "upper_bound": 1000.0
        },
        {
            "gene_reaction_rule": "CLAU_3251",
            "id": "GUANYL-KIN-RXN",
            "lower_bound": -1000.0,
            "metabolites": {
                "ADP": 1.0,
                "ATP": -1.0,
                "GDP": 1.0,
                "GMP": -1.0
            },
            "name": "",
            "upper_bound": 1000.0
        },
        {
            "gene_reaction_rule": "CLAU_2871",
            "id": "GARTRANSFORMYL2-RXN",
            "lower_bound": 0.0,
            "metabolites": {
                "5-P-RIBOSYL-N-FORMYLGLYCINEAMIDE": 1.0,
                "5-PHOSPHO-RIBOSYL-GLYCINEAMIDE": -1.0,
                "ADP": 1.0,
                "ATP": -1.0,
                "FORMATE": -1.0,
                "PROTON": 1.0,
                "Pi": 1.0
            },
            "name": "",
            "upper_bound": 1000.0
        },
        {
            "gene_reaction_rule": "(CLAU_3616 and CLAU_3617)",
            "id": "RXN0-2381",
            "lower_bound": 0.0,
            "metabolites": {
                "GAP": 1.0,
                "INDOLE": 1.0,
                "INDOLE-3-GLYCEROL-P": -1.0
            },
            "name": "",
            "upper_bound": 1000.0
        },
        {
            "gene_reaction_rule": "CLAU_2429",
            "id": "RXN-14026",
            "lower_bound": 0.0,
            "metabolites": {
                "CMP": -1.0,
                "CYTIDINE": 1.0,
                "Pi": 1.0,
                "WATER": -1.0
            },
            "name": "",
            "upper_bound": 1000.0
        },
        {
            "gene_reaction_rule": "CLAU_0296",
            "id": "RIBOFLAVINSYNREDUC-RXN",
            "lower_bound": 0.0,
            "metabolites": {
                "CPD-1086": 1.0,
                "CPD-602": -1.0,
                "NADP": 1.0,
                "NADPH": -1.0,
                "PROTON": -1.0
            },
            "name": "",
            "upper_bound": 1000.0
        },
        {
            "gene_reaction_rule": "CLAU_0629 or CLAU_2358",
            "id": "2TRANSKETO-RXN",
            "lower_bound": -1000.0,
            "metabolites": {
                "ERYTHROSE-4P": -1.0,
                "FRUCTOSE-6P": 1.0,
                "GAP": 1.0,
                "XYLULOSE-5-PHOSPHATE": -1.0
            },
            "name": "",
            "upper_bound": 1000.0
        },
        {
            "annotation": {
                "possible_gprs": [
                    "CLAU_2718",
                    "CLAU_1536"
                ]
            },
            "gene_reaction_rule": "",
            "id": "1.6.99.5-RXN",
            "lower_bound": -1000.0,
            "metabolites": {
                "ETR-Quinols": 1.0,
                "ETR-Quinones": -1.0,
                "NAD": 1.0,
                "NADH": -1.0,
                "PROTON": -1.0
            },
            "name": "",
            "upper_bound": 1000.0
        },
        {
            "gene_reaction_rule": "CLAU_1574",
            "id": "METHYLENETHFDEHYDROG-NADP-RXN",
            "lower_bound": -1000.0,
            "metabolites": {
                "5-10-METHENYL-THF-GLU-N": -1.0,
                "METHYLENE-THF-GLU-N": 1.0,
                "NADP": 1.0,
                "NADPH": -1.0
            },
            "name": "",
            "upper_bound": 1000.0
        },
        {
            "annotation": {
                "possible_gprs": [
                    "CLAU_3524",
                    "CLAU_1252",
                    "CLAU_1940"
                ]
            },
            "gene_reaction_rule": "",
            "id": "GUANPRIBOSYLTRAN-RXN",
            "lower_bound": 0.0,
            "metabolites": {
                "GMP": 1.0,
                "GUANINE": -1.0,
                "PPI": 1.0,
                "PRPP": -1.0
            },
            "name": "",
            "upper_bound": 1000.0
        },
        {
            "annotation": {
                "possible_gprs": [
                    "CLAU_1311",
                    "CLAU_3821"
                ]
            },
            "gene_reaction_rule": "",
            "id": "RXN-14014",
            "lower_bound": 0.0,
            "metabolites": {
                "CPD-14443": -1.0,
                "DELTA1-PIPERIDEINE-2-6-DICARBOXYLATE": 1.0,
                "NADP": 1.0,
                "NADPH": -1.0,
                "PROTON": -1.0,
                "WATER": 1.0
            },
            "name": "",
            "upper_bound": 1000.0
        },
        {
            "gene_reaction_rule": "CLAU_1454",
            "id": "RXN-11209",
            "lower_bound": 0.0,
            "metabolites": {
                "DIHYDRO-THYMINE": 1.0,
                "NADP": 1.0,
                "NADPH": -1.0,
                "PROTON": -1.0,
                "THYMINE": -1.0
            },
            "name": "",
            "upper_bound": 1000.0
        },
        {
            "annotation": {
                "type": "hypothetical"
            },
            "gene_reaction_rule": "",
            "id": "BUTANAL-DEHYDROGENASE-RXN-(NAD)",
            "lower_bound": -1000.0,
            "metabolites": {
                "BUTANAL": -1.0,
                "BUTYRYL-COA": 1.0,
                "CO-A": -1.0,
                "NAD": -1.0,
                "NADH": 1.0,
                "PROTON": 1.0
            },
            "name": "",
            "upper_bound": 0.0
        },
        {
            "annotation": {
                "type": "hypothetical"
            },
            "gene_reaction_rule": "",
            "id": "BUTANAL-DEHYDROGENASE-RXN-(NADP)",
            "lower_bound": -1000.0,
            "metabolites": {
                "BUTANAL": -1.0,
                "BUTYRYL-COA": 1.0,
                "CO-A": -1.0,
                "NADP": -1.0,
                "NADPH": 1.0,
                "PROTON": 1.0
            },
            "name": "",
            "upper_bound": 0.0
        },
        {
            "gene_reaction_rule": "CLAU_3247",
            "id": "GLYC3PDEHYDROGBIOSYN-RXN-(NAD)",
            "lower_bound": -1000.0,
            "metabolites": {
                "DIHYDROXY-ACETONE-PHOSPHATE": 1.0,
                "GLYCEROL-3P": -1.0,
                "NAD": -1.0,
                "NADH": 1.0,
                "PROTON": 1.0
            },
            "name": "",
            "upper_bound": 0.0
        },
        {
            "gene_reaction_rule": "CLAU_3247",
            "id": "GLYC3PDEHYDROGBIOSYN-RXN-(NADP)",
            "lower_bound": -1000.0,
            "metabolites": {
                "DIHYDROXY-ACETONE-PHOSPHATE": 1.0,
                "GLYCEROL-3P": -1.0,
                "NADP": -1.0,
                "NADPH": 1.0,
                "PROTON": 1.0
            },
            "name": "",
            "upper_bound": 0.0
        },
        {
            "gene_reaction_rule": "CLAU_1552",
            "id": "PYRROLINECARBREDUCT-RXN-(NAD)",
            "lower_bound": -1000.0,
            "metabolites": {
                "L-DELTA1-PYRROLINE_5-CARBOXYLATE": 1.0,
                "NAD": -1.0,
                "NADH": 1.0,
                "PRO": -1.0,
                "PROTON": 2.0
            },
            "name": "",
            "upper_bound": 0.0
        },
        {
            "gene_reaction_rule": "CLAU_1552",
            "id": "PYRROLINECARBREDUCT-RXN-(NADP)",
            "lower_bound": -1000.0,
            "metabolites": {
                "L-DELTA1-PYRROLINE_5-CARBOXYLATE": 1.0,
                "NADP": -1.0,
                "NADPH": 1.0,
                "PRO": -1.0,
                "PROTON": 2.0
            },
            "name": "",
            "upper_bound": 0.0
        },
        {
            "gene_reaction_rule": "CLAU_2729 or CLAU_3017",
            "id": "HOMOSERDEHYDROG-RXN-(NAD)",
            "lower_bound": -1000.0,
            "metabolites": {
                "HOMO-SER": -1.0,
                "L-ASPARTATE-SEMIALDEHYDE": 1.0,
                "NAD": -1.0,
                "NADH": 1.0,
                "PROTON": 1.0
            },
            "name": "",
            "upper_bound": 0.0
        },
        {
            "annotation": {
                "possible_gprs": [
                    "CLAU_2729",
                    "CLAU_3017"
                ]
            },
            "gene_reaction_rule": "",
            "id": "HOMOSERDEHYDROG-RXN-(NADP)",
            "lower_bound": -1000.0,
            "metabolites": {
                "HOMO-SER": -1.0,
                "L-ASPARTATE-SEMIALDEHYDE": 1.0,
                "NADP": -1.0,
                "NADPH": 1.0,
                "PROTON": 1.0
            },
            "name": "",
            "upper_bound": 0.0
        },
        {
            "gene_reaction_rule": "CLAU_1560",
            "id": "formate_tx",
            "lower_bound": -1000.0,
            "metabolites": {
                "FORMATE": 1.0,
                "x_FORMATE": -1.0
            },
            "name": "",
            "upper_bound": 1000.0
        },
        {
            "annotation": {
                "type": "hypothetical"
            },
            "gene_reaction_rule": "",
            "id": "succinate_tx",
            "lower_bound": -1000.0,
            "metabolites": {
                "SUC": 1.0,
                "x_SUC": -1.0
            },
            "name": "",
            "upper_bound": 1000.0
        },
        {
            "annotation": {
                "type": "hypothetical"
            },
            "gene_reaction_rule": "",
            "id": "fumarate_tx",
            "lower_bound": -1000.0,
            "metabolites": {
                "FUM": 1.0,
                "x_FUM": -1.0
            },
            "name": "",
            "upper_bound": 1000.0
        },
        {
            "annotation": {
                "type": "diffusion"
            },
            "gene_reaction_rule": "",
            "id": "acetate_tx",
            "lower_bound": -1000.0,
            "metabolites": {
                "ACET": 1.0,
                "x_ACET": -1.0
            },
            "name": "",
            "upper_bound": 1000.0
        },
        {
            "gene_reaction_rule": "CLAU_0239",
            "id": "lactate_tx",
            "lower_bound": -1000.0,
            "metabolites": {
                "D-LACTATE": 1.0,
                "x_D-LACTATE": -1.0
            },
            "name": "",
            "upper_bound": 1000.0
        },
        {
            "gene_reaction_rule": "",
            "id": "acetylcoa_tx",
            "lower_bound": -1000.0,
            "metabolites": {
                "ACETYL-COA": 1.0,
                "x_ACETYL-COA": -1.0
            },
            "name": "",
            "upper_bound": 1000.0
        },
        {
            "gene_reaction_rule": "",
            "id": "coa_tx",
            "lower_bound": -1000.0,
            "metabolites": {
                "CO-A": 1.0,
                "x_CO-A": -1.0
            },
            "name": "",
            "upper_bound": 1000.0
        },
        {
            "annotation": {
                "type": "hypothetical"
            },
            "gene_reaction_rule": "",
            "id": "propanediol_tx",
            "lower_bound": -1000.0,
            "metabolites": {
                "propane-1,2-diol": 1.0,
                "x_propane-1,2-diol": -1.0
            },
            "name": "",
            "upper_bound": 1000.0
        },
        {
            "annotation": {
                "type": "diffusion"
            },
            "gene_reaction_rule": "",
            "id": "sulfate_tx",
            "lower_bound": 0.0,
            "metabolites": {
                "ADP": 1.0,
                "ATP": -1.0,
                "PROTON": 1.0,
                "Pi": 1.0,
                "SULFATE": 1.0,
                "WATER": -1.0,
                "x_SULFATE": -1.0
            },
            "name": "",
            "upper_bound": 1000.0
        },
        {
            "gene_reaction_rule": "",
            "id": "atp_tx",
            "lower_bound": -1000.0,
            "metabolites": {
                "ATP": 1.0,
                "x_ATP": -1.0
            },
            "name": "",
            "upper_bound": 1000.0
        },
        {
            "gene_reaction_rule": "",
            "id": "adp_tx",
            "lower_bound": -1000.0,
            "metabolites": {
                "ADP": 1.0,
                "x_ADP": -1.0
            },
            "name": "",
            "upper_bound": 1000.0
        },
        {
            "gene_reaction_rule": "",
            "id": "pi_tx",
            "lower_bound": -1000.0,
            "metabolites": {
                "Pi": 1.0,
                "x_Pi": -1.0
            },
            "name": "",
            "upper_bound": 1000.0
        },
        {
            "annotation": {
                "type": "diffusion"
            },
            "gene_reaction_rule": "",
            "id": "proton_tx",
            "lower_bound": -1000.0,
            "metabolites": {
                "PROTON": 1.0,
                "x_PROTON": -1.0
            },
            "name": "",
            "upper_bound": 1000.0
        },
        {
            "annotation": {
                "type": "diffusion"
            },
            "gene_reaction_rule": "",
            "id": "water_tx",
            "lower_bound": -1000.0,
            "metabolites": {
                "WATER": 1.0,
                "x_WATER": -1.0
            },
            "name": "",
            "upper_bound": 1000.0
        },
        {
            "annotation": {
                "type": "diffusion"
            },
            "gene_reaction_rule": "",
            "id": "HS_tx",
            "lower_bound": -1000.0,
            "metabolites": {
                "HS": 1.0,
                "x_HS": -1.0
            },
            "name": "",
            "upper_bound": 1000.0
        },
        {
            "annotation": {
                "type": "hypothetical"
            },
            "gene_reaction_rule": "",
            "id": "glutamate_tx",
            "lower_bound": -1000.0,
            "metabolites": {
                "GLT": 1.0,
                "x_GLT": -1.0
            },
            "name": "",
            "upper_bound": 1000.0
        },
        {
            "annotation": {
                "type": "hypothetical"
            },
            "gene_reaction_rule": "",
            "id": "NIACINE_tx",
            "lower_bound": -1000.0,
            "metabolites": {
                "NIACINE": 1.0,
                "x_NIACINE": -1.0
            },
            "name": "",
            "upper_bound": 1000.0
        },
        {
            "gene_reaction_rule": "(CLAU_3907 and CLAU_3908)",
            "id": "arabinose_tx",
            "lower_bound": -1000.0,
            "metabolites": {
                "ARABINOSE": 1.0,
                "x_ARABINOSE": -1.0
            },
            "name": "",
            "upper_bound": 1000.0
        },
        {
            "annotation": {
                "type": "hypothetical"
            },
            "gene_reaction_rule": "",
            "id": "ethanol_tx",
            "lower_bound": -1000.0,
            "metabolites": {
                "ETOH": 1.0,
                "x_ETOH": -1.0
            },
            "name": "",
            "upper_bound": 1000.0
        },
        {
            "annotation": {
                "type": "hypothetical"
            },
            "gene_reaction_rule": "",
            "id": "butanediol_tx",
            "lower_bound": -1000.0,
            "metabolites": {
                "BUTANEDIOL": 1.0,
                "x_BUTANEDIOL": -1.0
            },
            "name": "",
            "upper_bound": 1000.0
        },
        {
            "annotation": {
                "type": "diffusion"
            },
            "gene_reaction_rule": "",
            "id": "carbon_dioxide_tx",
            "lower_bound": -1000.0,
            "metabolites": {
                "CARBON-DIOXIDE": 1.0,
                "x_CARBON-DIOXIDE": -1.0
            },
            "name": "",
            "upper_bound": 1000.0
        },
        {
            "annotation": {
                "type": "diffusion"
            },
            "gene_reaction_rule": "",
            "id": "carbon_monoxide_tx",
            "lower_bound": -1000.0,
            "metabolites": {
                "CARBON-MONOXIDE": 1.0,
                "x_CARBON-MONOXIDE": -1.0
            },
            "name": "",
            "upper_bound": 1000.0
        },
        {
            "annotation": {
                "type": "diffusion"
            },
            "gene_reaction_rule": "",
            "id": "hydrogen_tx",
            "lower_bound": -1000.0,
            "metabolites": {
                "HYDROGEN-MOLECULE": 1.0,
                "x_HYDROGEN-MOLECULE": -1.0
            },
            "name": "",
            "upper_bound": 1000.0
        },
        {
            "annotation": {
                "type": "hypothetical"
            },
            "gene_reaction_rule": "",
            "id": "butanol_tx",
            "lower_bound": -1000.0,
            "metabolites": {
                "BUTANOL": 1.0,
                "x_BUTANOL": -1.0
            },
            "name": "",
            "upper_bound": 1000.0
        },
        {
            "gene_reaction_rule": "(CLAU_0651 and CLAU_0652 and CLAU_0653)",
            "id": "fructose_tx",
            "lower_bound": -1000.0,
            "metabolites": {
                "FRU1P": 1.0,
                "PTS-I-Histidines": 1.0,
                "PTS-I-pi-phospho-L-histidines": -1.0,
                "x_BETA-D-FRUCTOSE": -1.0
            },
            "name": "",
            "upper_bound": 1000.0
        },
        {
            "gene_reaction_rule": "",
            "id": "glucose_tx",
            "lower_bound": -1000.0,
            "metabolites": {
                "GLC": 1.0,
                "x_GLC": -1.0
            },
            "name": "",
            "upper_bound": 1000.0
        },
        {
            "annotation": {
                "type": "hypothetical"
            },
            "gene_reaction_rule": "",
            "id": "rhamnose_tx",
            "lower_bound": -1000.0,
            "metabolites": {
                "RHAMNOSE": 1.0,
                "x_RHAMNOSE": -1.0
            },
            "name": "",
            "upper_bound": 1000.0
        },
        {
            "gene_reaction_rule": "(CLAU_2179 and CLAU_2180 and CLAU_2181 and CLAU_2182) or (CLAU_3906 and CLAU_3907 and CLAU_3908 and CLAU_3909)",
            "id": "ribose_tx",
            "lower_bound": -1000.0,
            "metabolites": {
                "D-Ribose": 1.0,
                "x_D-Ribose": -1.0
            },
            "name": "",
            "upper_bound": 1000.0
        },
        {
            "gene_reaction_rule": "(CLAU_3907 and CLAU_3908)",
            "id": "xylose_tx",
            "lower_bound": -1000.0,
            "metabolites": {
                "XYLOSE": 1.0,
                "x_D-Xylose": -1.0
            },
            "name": "",
            "upper_bound": 1000.0
        },
        {
            "annotation": {
                "type": "diffusion"
            },
            "gene_reaction_rule": "",
            "id": "nitrogen_tx",
            "lower_bound": -1000.0,
            "metabolites": {
                "NITROGEN-MOLECULE": 1.0,
                "x_NITROGEN-MOLECULE": -1.0
            },
            "name": "",
            "upper_bound": 1000.0
        },
        {
            "annotation": {
                "type": "diffusion"
            },
            "gene_reaction_rule": "",
            "id": "ammonia_tx",
            "lower_bound": -1000.0,
            "metabolites": {
                "AMMONIA": 1.0,
                "x_AMMONIA": -1.0
            },
            "name": "",
            "upper_bound": 1000.0
        },
        {
            "gene_reaction_rule": "(CLAU_3846 and CLAU_3847) or CLAU_1560",
            "id": "nitrate_tx",
            "lower_bound": -1000.0,
            "metabolites": {
                "NITRATE": 1.0,
                "x_NITRATE": -1.0
            },
            "name": "",
            "upper_bound": 1000.0
        },
        {
            "annotation": {
                "type": "hypothetical"
            },
            "gene_reaction_rule": "",
            "id": "nitrite_tx",
            "lower_bound": -1000.0,
            "metabolites": {
                "NITRITE": 1.0,
                "x_NITRITE": -1.0
            },
            "name": "",
            "upper_bound": 1000.0
        },
        {
            "gene_reaction_rule": "(CLAU_0092 and CLAU_0093 and CLAU_0094) or (CLAU_3239 and CLAU_3240 and CLAU_3241)",
            "id": "phosphate_tx",
            "lower_bound": -1000.0,
            "metabolites": {
                "Pi": 1.0,
                "x_Pi": -1.0
            },
            "name": "",
            "upper_bound": 1000.0
        },
        {
            "annotation": {
                "type": "hypothetical"
            },
            "gene_reaction_rule": "",
            "id": "glycol_tx",
            "lower_bound": -1000.0,
            "metabolites": {
                "GLYCOL": 1.0,
                "x_GLYCOL": -1.0
            },
            "name": "",
            "upper_bound": 1000.0
        },
        {
            "annotation": {
                "type": "hypothetical"
            },
            "gene_reaction_rule": "",
            "id": "dialurate_tx",
            "lower_bound": -1000.0,
            "metabolites": {
                "CPD-15999": 1.0,
                "x_CPD-15999": -1.0
            },
            "name": "",
            "upper_bound": 1000.0
        },
        {
            "gene_reaction_rule": "(CLAU_0319) or (CLAU_2926) or (CLAU_0824 and CLAU_0825) or (CLAU_1092 and CLAU_1093) or (CLAU_1868 and CLAU_1869)",
            "id": "cobalt_tx",
            "lower_bound": -1000.0,
            "metabolites": {
                "CO+2": 1.0,
                "x_CO+2": -1.0
            },
            "name": "",
            "upper_bound": 1000.0
        },
        {
            "annotation": {
                "type": "hypothetical"
            },
            "gene_reaction_rule": "",
            "id": "ppi_tx",
            "lower_bound": -1000.0,
            "metabolites": {
                "PPI": 1.0,
                "x_PPI": -1.0
            },
            "name": "",
            "upper_bound": 1000.0
        },
        {
            "annotation": {
                "type": "hypothetical"
            },
            "gene_reaction_rule": "",
            "id": "pppi_tx",
            "lower_bound": -1000.0,
            "metabolites": {
                "P3I": 1.0,
                "x_P3I": -1.0
            },
            "name": "",
            "upper_bound": 1000.0
        },
        {
            "annotation": {
                "type": "hypothetical"
            },
            "gene_reaction_rule": "",
            "id": "deoxyadenosine_tx",
            "lower_bound": -1000.0,
            "metabolites": {
                "CH33ADO": 1.0,
                "x_CH33ADO": -1.0
            },
            "name": "",
            "upper_bound": 1000.0
        },
        {
            "annotation": {
                "type": "biomass precursor"
            },
            "gene_reaction_rule": "",
            "id": "adenosyl_homocysteine_bm_tx",
            "lower_bound": -1000.0,
            "metabolites": {
                "ADENOSYL-HOMO-CYS": 1.0,
                "x_ADENOSYL-HOMO-CYS": -1.0
            },
            "name": "",
            "upper_bound": 1000.0
        },
        {
            "annotation": {
                "type": "biomass precursor"
            },
            "gene_reaction_rule": "",
[truncated: 93,176 more chars]
