# Supplementary material for: Gsmodutils: a python based framework for test-driven genome scale metabolic model development
Source: Bioinformatics. 2019 Feb 13;35(18):3397–403. doi: 10.1093/bioinformatics/btz088 (PMC6748746; doi:10.1093/bioinformatics/btz088)
Supplement: btz088_Supplementary_File [file btz088_supplementary_file.zip › clau_upload/requirements.txt]

cobra>=0.8.1
cameo>=0.11.0
pytest>=3.0.7
click>=6.7
lockfile>=0.12.2
pytest-cov>=2.5.1
pytest-xdist>=1.18.1
python-libsbml>=5.15.0
pandas>=0.20.3
six>=1.10.0
plotly>=2.0.14
sphinx-click>=1.0.3
docker>=2.6.1
