# Supplementary material for: Gsmodutils: a python based framework for test-driven genome scale metabolic model development
Source: Bioinformatics. 2019 Feb 13;35(18):3397–403. doi: 10.1093/bioinformatics/btz088 (PMC6748746; doi:10.1093/bioinformatics/btz088)
Supplement: btz088_Supplementary_File [file btz088_supplementary_file.zip › clau_upload/GPRs.json]

{"NAD_bm_tx": "biomass precursor", "DIAMINOPIMEPIM-RXN": ["CLAU_3084"], "DEPHOSPHOCOAKIN-RXN": ["CLAU_1220"], "DIHYDROXYISOVALDEHYDRAT-RXN": ["CLAU_0118", "CLAU_2126"], "RXN-9909": ["CLAU_3619"], "RXN-10828": ["CLAU_2448"], "HS_tx": "diffusion", "PYRIMSYN3-RXN": ["CLAU_1164"], "L-ASPARTATE-OXID-RXN": ["CLAU_0328", "CLAU_0481"], "RXN-11291": "CLAU_1254 OR CLAU_1684 OR CLAU_2368 OR CLAU_2625 OR CLAU_3064 OR CLAU_3602 OR CLAU_3603", "ACETOACETYL-COA-TRANSFER-RXN": ["CLAU_0029", "CLAU_0032", "CLAU_0944", "CLAU_1201", "CLAU_1215", "CLAU_2121"], "RXN-8784": "spontaneous", "RXN-9998": ["CLAU_2559"], "ammonia_tx": "diffusion", "RXN-9220": ["CLAU_1828"], "GLUTAMATE-SYNTHASE-NADH-RXN": ["CLAU_3759"], "PEPDEPHOS-RXN": ["CLAU_2378"], "UDP-NACMURALGLDAPLIG-RXN": ["CLAU_3065"], "R223-RXN": ["CLAU_1737"], "HISTPRATPHYD-RXN": ["CLAU_3183"], "S-ADENOSYLHOMOCYSTEINE-DEAMINASE-RXN": ["CLAU_0428", "CLAU_0657"], "phosphate_tx": "(CLAU_0092 AND CLAU_0093 AND CLAU_0094) OR (CLAU_3239 AND CLAU_3240 AND CLAU_3241)", "2.1.1.138-RXN": ["CLAU_3569"], "acetcoa_synth": "(CLAU_1561 AND CLAU_1564 AND CLAU_1566 AND CLAU_1568 AND CLAU_1569 AND CLAU_1570 AND CLAU_1577 AND CLAU_1578 AND CLAU_1579) OR (CLAU_2922 AND CLAU_2923 AND CLAU_2924)", "DIHYDROFOLATESYNTH-RXN": "hypothetical", "glycerol_teichoic_acid_synth": "lumped", "GLUCARDEHYDRA-RXN": ["CLAU_0789"], "ATPASE-RXN": ["CLAU_0281", "CLAU_1632", "CLAU_1505", "CLAU_2635", "CLAU_3248"], "codh": "(CLAU_1561 AND CLAU_1564 AND CLAU_1566 AND CLAU_1568 AND CLAU_1569 AND CLAU_1570 AND CLAU_1577 AND CLAU_1578 AND CLAU_1579) OR (CLAU_2922 AND CLAU_2923 AND CLAU_2924)", "RXN-11811": "spontaneous", "THREDEHYD-RXN": ["CLAU_3521"], "threonine_phosphorylation": "hypothetical", "R229-RXN": ["CLAU_1969"], "GLUTAMINESYN-RXN": ["CLAU_1976"], "carbon_dioxide_tx": "diffusion", "2.1.1.130-RXN": ["CLAU_1078"], "succinate_tx": "hypothetical", "HISTIDINE-AMMONIA-LYASE-RXN": "CLAU_0224 OR CLAU_1144", "RXN-14227": ["CLAU_2429"], "NAD-SYNTH-GLN-RXN": ["CLAU_2336", "CLAU_2705"], "RXN-14882": "spontaneous", "RXN-11209": ["CLAU_1454"], "RXN0-2522": ["CLAU_3334"], "RXN-14014": ["CLAU_1311", "CLAU_3821"], "TRANSALDOL-RXN": "CLAU_0642 OR CLAU_1763", "homoacetyl_transferase": "CLAU_0472", "ARABISOM-RXN": ["CLAU_2174"], "2.6.1.7-RXN": ["CLAU_1790"], "ARGSUCCINSYN-RXN": ["CLAU_2683"], "DTDPDEHYRHAMREDUCT-RXN": "CLAU_2549 OR CLAU_2568", "acetate_tx": "diffusion", "DIOHBUTANONEPSYN-RXN": ["CLAU_0294"], "RXN1F-20": ["CLAU_3297"], "RXN-13329": "spontaneous", "R311-RXN": ["CLAU_0564", "CLAU_1053", "CLAU_1105", "CLAU_1801"], "GSAAMINOTRANS-RXN": ["CLAU_2456"], "xylose_tx": "(CLAU_3907 AND CLAU_3908)", "RXN0-302": ["CLAU_2208"], "RXN-14129": ["CLAU_3964"], "UDPGLCNACEPIM-RXN": ["CLAU_1267", "CLAU_2283"], "METHYLENETHFDEHYDROG-NADP-RXN": ["CLAU_1574"], "glycerol_teichoic_acid_bm_tx": "biomass precursor", "3.1.2.23-RXN": ["CLAU_1483"], "RXN-7800": "spontaneous", "PSERTRANSAM-RXN": "CLAU_1189", "RXN-7700": "CLAU_0030 OR CLAU_1040 OR CLAU_1460 OR CLAU_1764 OR CLAU_1766 OR CLAU_1794 OR CLAU_2382 OR CLAU_3196 OR CLAU_3514 OR CLAU_3655 OR CLAU_3656 OR CLAU_3861", "acetaldehyde_oxidoreductase": "(CLAU_0089) OR (CLAU_0099)", "RXN-7706": "CLAU_0030 OR CLAU_1040 OR CLAU_1460 OR CLAU_1764 OR CLAU_1766 OR CLAU_1794 OR CLAU_2382 OR CLAU_3196 OR CLAU_3514 OR CLAU_3655 OR CLAU_3656 OR CLAU_3861", "ACETYL-COA-ACETYLTRANSFER-RXN": ["CLAU_0409"], "RXN-8975": ["CLAU_3067"], "GLUTRNAREDUCT-RXN": ["CLAU_2455"], "RXN-8976": ["CLAU_2946"], "UDPGLUCEPIM-RXN": ["CLAU_0249"], "RXN-14715": ["CLAU_0197", "CLAU_0837", "CLAU_0949", "CLAU_1041", "CLAU_1209", "CLAU_3620"], "RXN-8991": "(CLAU_2919 AND CLAU_2920)", "ARG_bm_tx": "biomass precursor", "N-ACETYLTRANSFER-RXN": ["CLAU_0231"], "UROCANATE-HYDRATASE-RXN": ["CLAU_0226"], "CARBPSYN-RXN": "(CLAU_2444 AND CLAU_2445) OR (CLAU_0567 AND CLAU_0568)", "OHMETHYLBILANESYN-RXN": ["CLAU_1087"], "DTDPGLUCOSEPP-RXN": "CLAU_2548 OR CLAU_2567", "RXN-9157": ["CLAU_3943"], "TTP_bm_tx": "biomass precursor", "RXN0-745": ["CLAU_2231"], "SULFOCYS-RXN": ["CLAU_0476", "CLAU_1729", "CLAU_2677"], "HOMSUCTRAN-RXN": ["CLAU_0472"], "RXN-13439": ["CLAU_2257"], "RXN0-5199": ["CLAU_0153"], "5-FORMYL-THF-CYCLO-LIGASE-RXN": ["CLAU_0275"], "RXN-13435": ["CLAU_0691"], "RXN-13430": ["CLAU_0691"], "1TRANSKETO-RXN": "CLAU_0629 OR CLAU_2358", "RXN-8580": ["CLAU_3619"], "RXN-8581": ["CLAU_3619"], "GLUTAMIDOTRANS-RXN": "(CLAU_3178 AND CLAU_3181)", "DCTP_bm_tx": "biomass precursor", "hyt_nadp": "(CLAU_3480 AND CLAU_3481 AND CLAU_3482) OR (CLAU_2717 AND CLAU_2718 AND CLAU_2719 AND CLAU_2720 AND CLAU_2721)", "RXN-12440(1)": "spontaneous", "DIENOYLCOAREDUCT-RXN": ["CLAU_0197", "CLAU_0837", "CLAU_0949", "CLAU_1041", "CLAU_1209", "CLAU_3620"], "SPONTPRO-RXN": "spontaneous", "1.3.1.54-RXN": ["CLAU_1073"], "RXN-7968": ["CLAU_0840"], "RXN-11028": ["CLAU_3067"], "HOMOSERDEHYDROG-RXN-(NADP)": ["CLAU_2729", "CLAU_3017"], "RXN-10911": "CLAU_0030 OR CLAU_1040 OR CLAU_1460 OR CLAU_1764 OR CLAU_1766 OR CLAU_1794 OR CLAU_2382 OR CLAU_3196 OR CLAU_3514 OR CLAU_3655 OR CLAU_3656 OR CLAU_3861", "RXN-10915": "CLAU_0030 OR CLAU_1040 OR CLAU_1460 OR CLAU_1764 OR CLAU_1766 OR CLAU_1794 OR CLAU_2382 OR CLAU_3196 OR CLAU_3514 OR CLAU_3655 OR CLAU_3656 OR CLAU_3861", "GLUTAMATESYN-RXN": ["CLAU_0429", "CLAU_1539"], "RXN-12754": "spontaneous", "RXN-12753": "spontaneous", "RXN0-884-(NAD)": ["CLAU_0210"], "2TRANSKETO-RXN": "CLAU_0629 OR CLAU_2358", "GLUTAMATE-SYNTHASE-FERREDOXIN-RXN": ["CLAU_3758"], "XYLULOKIN-RXN": ["CLAU_3840", "CLAU_3165", "CLAU_3508", "CLAU_3904"], "RXN0-884-(NADP)": ["CLAU_0210"], "NAD-KIN-RXN": ["CLAU_0469", "CLAU_3125"], "CYTIDEAM2-RXN": ["CLAU_3828"], "RXN-10081": ["CLAU_3644"], "2-DEHYDROPANTOATE-REDUCT-RXN": ["CLAU_0114", "CLAU_2885", "CLAU_3785"], "RXN-13290": ["CLAU_1737"], "ARGSUCCINLYA-RXN": ["CLAU_2684"], "GLYOHMETRANS-RXN": ["CLAU_0663", "CLAU_3158"], "UDPNACETYLGLUCOSAMENOLPYRTRANS-RXN": ["CLAU_2946", "CLAU_1979", "CLAU_2294"], "URACIL-PRIBOSYLTRANS-RXN": "CLAU_2279 OR CLAU_3082", "1.2.1.2-RXN": "(CLAU_0080 AND CLAU_0081) OR (CLAU_0419 AND CLAU_0458 AND CLAU_0429 AND CLAU_0451 AND CLAU_0590) OR (CLAU_2712 AND CLAU_2713 AND CLAU_2882 AND CLAU_2907) OR (CLAU_1539 AND CLAU_0997) OR (CLAU_3759 AND CLAU_3563)", "GLUTKIN-RXN": ["CLAU_0403", "CLAU_2622"], "3PGAREARR-RXN": ["CLAU_0686", "CLAU_1711"], "RXN-8759": ["CLAU_1074"], "ADCLY-RXN": "hypothetical", "ADPREDUCT-RXN": ["CLAU_2698"], "formate_tx": "CLAU_1560", "DIHYDRODIPICSYN-RXN": ["CLAU_2383", "CLAU_2434", "CLAU_0795", "CLAU_1312", "CLAU_2125", "CLAU_2337"], "RXN-8999": ["CLAU_1415", "CLAU_3305"], "4-CARBOXYMUCONOLACTONE-DECARBOXYLASE-RXN": ["CLAU_0611", "CLAU_1471", "CLAU_1390"], "NAG1P-URIDYLTRANS-RXN": "hypothetical", "RXN0-723": ["CLAU_2231"], "RXN-14192": ["CLAU_2378"], "ADOMET-DMK-METHYLTRANSFER-RXN": ["CLAU_1333", "CLAU_1828"], "PHOSPHORIBULOKINASE-RXN": ["CLAU_2325"], "RXN-14113": ["CLAU_3328"], "RXN-14112": ["CLAU_3328"], "RXN-7682": ["CLAU_0407", "CLAU_0959", "CLAU_0405"], "ARGINASE-RXN": ["CLAU_0279"], "R344-RXN": ["CLAU_1071"], "CTPSYN-RXN": ["CLAU_2267"], "THREONINE-ALDOLASE-RXN": ["CLAU_0663"], "2.7.7.60-RXN": ["CLAU_1921"], "RXN0-1483": ["CLAU_0025"], "DLACTDEHYDROGNAD-RXN": ["CLAU_1108"], "arabinose_tx": "(CLAU_3907 AND CLAU_3908)", "3.4.17.14-RXN": "hypothetical", "ARGDECARBOX-RXN": "CLAU_1282 OR CLAU_2189", "ACETYLORNTRANSAM-RXN": ["CLAU_0229", "CLAU_1459"], "NITROGENASE-RXN": "(CLAU_0397 AND CLAU_0398 AND CLAU_0399) OR (CLAU_2502 AND CLAU_2505 AND CLAU_2506)", "GLN_bm_tx": "biomass precursor", "DIHYDROXYMETVALDEHYDRAT-RXN": ["CLAU_0118", "CLAU_2126"], "RXN0-5405": "CLAU_1254 OR CLAU_1684 OR CLAU_2368 OR CLAU_2625 OR CLAU_3064 OR CLAU_3602 OR CLAU_3603", "RXN-13614": ["CLAU_1737"], "RXN-10779": "spontaneous", "2-OXOPENT-4-ENOATE-HYDRATASE-RXN": "CLAU_2331", "ANTHRANSYN-RXN": "(CLAU_1468 AND CLAU_1469) OR (CLAU_3611 AND CLAU_3612)", "RXN-10": ["CLAU_2683"], "SIROHEME-FERROCHELAT-RXN": ["CLAU_1088"], "RXN-7743": ["CLAU_2674"], "RXN-14753": "spontaneous", "S-ADENMETSYN-RXN": "CLAU_0401 OR CLAU_2300", "RXN-14023": ["CLAU_0392"], "RXN66-555": ["CLAU_3253"], "1.5.5.1-RXN": ["CLAU_1819"], "BIOTINLIG-RXN": ["CLAU_0720"], "methyl_transferase": "CLAU_1567", "RXN-7594": "spontaneous", "PRO_bm_tx": "biomass precursor", "RXN-7592": "spontaneous", "ADENPHOSPHOR-RXN": ["CLAU_0153"], "pppi_tx": "hypothetical", "6PFRUCTPHOS-RXN": ["CLAU_0625", "CLAU_2377"], "BIOMASS": "lumped biomass equation", "3.6.3.30-RXN": ["CLAU_0705", "CLAU_0302", "CLAU_1387"], "RXNN-404": ["CLAU_0564", "CLAU_1053", "CLAU_1105", "CLAU_1801"], "GUANYL-KIN-RXN": ["CLAU_3251"], "GUANIDINOBUTANAMIDE-NH3-RXN": ["CLAU_0564", "CLAU_1053", "CLAU_1105", "CLAU_1801"], "BRANCHED-CHAINAMINOTRANSFERVAL-RXN": ["CLAU_2887"], "GLUCOKIN-RXN": ["CLAU_0159"], "RXN-14056": "spontaneous", "4.3.1.17-RXN": "(CLAU_1186 AND CLAU_1187) OR CLAU_0064", "CATAL-RXN": ["CLAU_1204", "CLAU_3877"], "HISTIDPHOS-RXN": ["CLAU_3189"], "PEPTIDOGLYCAN_bm_tx": "biomass precursor", "XYLISOM-RXN": ["CLAU_3839"], "palmitate_synth": "lumped", "DIHYDROOROT-RXN": ["CLAU_1544"], "GLT_bm_tx": "biomass precursor", "IMP-DEHYDROG-RXN": ["CLAU_1530"], "RXN-13202": "(CLAU_0567 AND CLAU_0568) OR (CLAU_2444 AND CLAU_2445)", "RXN3O-4113": "CLAU_0030 OR CLAU_1040 OR CLAU_1460 OR CLAU_1764 OR CLAU_1766 OR CLAU_1794 OR CLAU_2382 OR CLAU_3196 OR CLAU_3514 OR CLAU_3655 OR CLAU_3656 OR CLAU_3861", "LEU_bm_tx": "biomass precursor", "CITLY-RXN": "(CLAU_0578 AND CLAU_0579 AND CLAU_0580) OR (CLAU_1015 AND CLAU_1016 AND CLAU_1017) OR (CLAU_1851 AND CLAU_1852 AND CLAU_1853) OR (CLAU_2417 AND CLAU_2418 AND CLAU_2419)", "PREPHENATEDEHYDROG-RXN": ["CLAU_0878"], "RIBOPHOSPHAT-RXN": "hypothetical", "GALPMUT-RXN": ["CLAU_1214"], "RXN-10827": ["CLAU_2448"], "RXN-15356": "spontaneous", "COA_bm_tx": "biomass precursor", "SAMDECARB-RXN": ["CLAU_0209"], "RXN-12870": "spontaneous", "RXN-12871": "spontaneous", "RXN-12872": "spontaneous", "SUCCINYLDIAMINOPIMTRANS-RXN": ["CLAU_0229"], "F16BDEPHOS-RXN": ["CLAU_0866"], "GLUTAMATE-N-ACETYLTRANSFERASE-RXN": ["CLAU_0231"], "2.7.7.39-RXN": "hypothetical", "UDP-NACMUR-ALA-LIG-RXN": ["CLAU_1962"], "GLYC3PDEHYDROGBIOSYN-RXN-(NADP)": ["CLAU_3247"], "BRANCHED-CHAINAMINOTRANSFERLEU-RXN": ["CLAU_2887"], "RXN-14270": ["CLAU_1232"], "TYROSINE-AMINOTRANSFERASE-RXN": ["CLAU_0035", "CLAU_0205", "CLAU_0905", "CLAU_1095", "CLAU_1249"], "RXN-13158": "CLAU_1748 OR CLAU_2921", "AMPSYN-RXN": ["CLAU_3336"], "ALARACECAT-RXN": ["CLAU_1101"], "CITRAMALATE-LYASE-RXN": "CLAU_2674", "PTAALT-RXN": ["CLAU_3278", "CLAU_3205"], "RXN0-2381": "(CLAU_3616 AND CLAU_3617)", "nfn": "CLAU_1539", "RXN0-2382": "(CLAU_3616 AND CLAU_3617)", "RXN-15127": "spontaneous", "RXN-9627": ["CLAU_0691"], "RXN-9624": ["CLAU_0691"], "RXN-15124": "spontaneous", "RXN-15123": "spontaneous", "RXN-15122": ["CLAU_3521"], "RXN-15121": "spontaneous", "RXN-8899": "spontaneous", "RXN-12706": ["CLAU_0409"], "RXN-9628": ["CLAU_0691"], "RXN-9629": ["CLAU_0691"], "RXN-8001": ["CLAU_3176"], "BETA-UREIDOPROPIONASE-RXN": "hypothetical", "RXN-7644": ["CLAU_0630"], "BUTYRYL-COA-DEHYDROGENASE-RXN": "(CLAU_1738 AND CLAU_1739 AND CLAU_1740 AND CLAU_1742)", "GLUCISOM-RXN": ["CLAU_3839"], "RXN-14249": ["CLAU_0627", "CLAU_0630"], "QUINOLINATE-SYNTHA-RXN": ["CLAU_0482"], "OROTATE-REDUCTASE-NADH-RXN": ["CLAU_1438"], "LYS_bm_tx": "biomass precursor", "RXN0-746": ["CLAU_2231"], "CHORISMATE-SYNTHASE-RXN": ["CLAU_0875"], "NICOTINAMID-RXN": ["CLAU_0564", "CLAU_1053", "CLAU_1105", "CLAU_1801"], "R345-RXN": ["CLAU_1091"], "GLYRIBONUCSYN-RXN": ["CLAU_2873"], "GLUCONOKIN-RXN": ["CLAU_3169"], "RXN0-262": ["CLAU_0219", "CLAU_2715"], "RXN-8764": ["CLAU_1081"], "RXN-8765": ["CLAU_1073"], "RXN-8315": "spontaneous", "RXN0-4401": ["CLAU_0685"], "RXN-14064": ["CLAU_3328"], "LUMAZINESYN-RXN": ["CLAU_0293"], "NADPYROPHOSPHAT-RXN": ["CLAU_0027", "CLAU_2152"], "2.7.8.6-RXN": ["CLAU_1262", "CLAU_2533", "CLAU_2552"], "1.3.99.15-RXN": ["CLAU_1442"], "RXN-14790": ["CLAU_0197", "CLAU_0837", "CLAU_0949", "CLAU_1041", "CLAU_1209", "CLAU_3620"], "NADPH-DEHYDROGENASE-FLAVIN-RXN": ["CLAU_0011", "CLAU_0522", "CLAU_0689", "CLAU_0940", "CLAU_0993", "CLAU_1044", "CLAU_3190", "CLAU_3609"], "RXN-3523": "spontaneous", "RXN-14147": ["CLAU_0035", "CLAU_0205", "CLAU_0905", "CLAU_1095", "CLAU_1249"], "PYRROLINECARBREDUCT-RXN-(NAD)": ["CLAU_1552"], "ASN_bm_tx": "biomass precursor", "RXN-14026": ["CLAU_2429"], "2.3.1.89-RXN": ["CLAU_1317"], "UDP-NACMURALGLDAPAALIG-RXN": ["CLAU_3066"], "UROGENIIISYN-RXN": ["CLAU_1086"], "4OHBENZOATE-OCTAPRENYLTRANSFER-RXN": ["CLAU_3330"], "RXN-14091": ["CLAU_3328"], "VAL_bm_tx": "biomass precursor", "URA-PHOSPH-RXN": ["CLAU_3832"], "GLUC1PURIDYLTRANS-RXN": "CLAU_1279 OR CLAU_2458", "RXN0-724": ["CLAU_2231"], "RXN-10642": ["CLAU_0135", "CLAU_0136", "CLAU_0196", "CLAU_1001", "CLAU_1329", "CLAU_2766", "CLAU_2771", "CLAU_3949", "CLAU_3950", "CLAU_0146", "CLAU_0149", "CLAU_0183", "CLAU_0184", "CLAU_0189"], "STEARATE_bm_tx": "biomass precursor", "INOPHOSPHOR-RXN": ["CLAU_0153"], "GPPSYN-RXN": ["CLAU_3330"], "lactate_tx": "CLAU_0239", "RXN-9893": "spontaneous", "RXN-11301": "CLAU_1684 OR CLAU_2368 OR CLAU_2625 OR CLAU_3602 OR CLAU_3603", "4.99.1.3-RXN": ["CLAU_1074"], "QUINOPRIBOTRANS-RXN": ["CLAU_0480", "CLAU_1592", "CLAU_2329"], "3-DEHYDROQUINATE-DEHYDRATASE-RXN": ["CLAU_0841"], "RXN-7737": ["CLAU_3424"], "SPERMIDINESYN-RXN": ["CLAU_0792"], "3-HYDROXYBUTYRYL-COA-DEHYDROGENASE-RXN": ["CLAU_0402", "CLAU_1545"], "ppi_tx": "hypothetical", "RXN0-882": ["CLAU_3309"], "HISTOLDEHYD-RXN": ["CLAU_3176"], "PRIBFAICARPISOM-RXN": ["CLAU_3179"], "FPPSYN-RXN": ["CLAU_3122", "CLAU_3330"], "CYTDEAM-RXN": ["CLAU_3964"], "SULFITE-REDUCTASE-FERREDOXIN-RXN": "(CLAU_0421 AND CLAU_0422 AND CLAU_0423) OR (CLAU_0594 AND CLAU_0595)", "RIBOFLAVINSYNREDUC-RXN": ["CLAU_0296"], "DMK-RXN": ["CLAU_1826"], "RXN-10018": "spontaneous", "RXN-10016": "spontaneous", "RXN-10017": "spontaneous", "HOMOSERDEHYDROG-RXN-(NAD)": "CLAU_2729 OR CLAU_3017", "propanediol_tx": "hypothetical", "ASPCARBTRANS-RXN": "(CLAU_1440 AND CLAU_1441) OR CLAU_3541", "acetylhomoserine_aminocarboxypropyltransferase": "CLAU_2678", "RXN-10015": "spontaneous", "RHAMNISOM-RXN": ["CLAU_2035"], "PRPPAMIDOTRANS-RXN": ["CLAU_2869"], "3-ISOPROPYLMALISOM-RXN": "(CLAU_2919 AND CLAU_2920)", "ASNSYNB-RXN": ["CLAU_2557", "CLAU_0727", "CLAU_3787"], "RXN-12440(2)": "spontaneous", "ALANINE--GLYOXYLATE-AMINOTRANSFERASE-RXN": ["CLAU_2157"], "RXN-11029": ["CLAU_2946"], "ASPARTATE-4-DECARBOXYLASE-RXN": ["CLAU_1188"], "RIBOFLAVIN-SYN-RXN": ["CLAU_0295"], "BUTANAL-DEHYDROGENASE-RXN-(NADP)": "hypothetical", "IGPSYN-RXN": ["CLAU_3614"], "DTMPKI-RXN": ["CLAU_2190"], "1.1.1.262-RXN": ["CLAU_2384"], "PALMITATE_bm_tx": "biomass precursor", "P-PANTOCYSDECARB-RXN": ["CLAU_3253"], "FORMIMINOGLUTAMASE-RXN": ["CLAU_0220"], "GMP-SYN-NH3-RXN": ["CLAU_1529"], "GLYCDEH-RXN": ["CLAU_0711"], "palmitoleate_synth": "lumped", "MYRISTATE_bm_tx": "biomass precursor", "UDPKIN-RXN": "hypothetical", "nitrogen_tx": "diffusion", "CYTIDEAM-RXN": ["CLAU_3828"], "RXN-6182": ["CLAU_1527"], "2.3.1.176-RXN": ["CLAU_0409"], "2.7.9.3-RXN": ["CLAU_2760"], "ALLANTOINASE-RXN": "(CLAU_3545) OR (CLAU_3546)", "PANTOATE-BETA-ALANINE-LIG-RXN": "hypothetical", "ADENYLOSUCCINATE-SYNTHASE-RXN": ["CLAU_2009"], "ADENINE-DEAMINASE-RXN": "CLAU_0441 OR CLAU_0658 OR CLAU_0955", "RXN-13163": "(CLAU_2919 AND CLAU_2920)", "METHGLYSYN-RXN": ["CLAU_2744"], "RR-BUTANEDIOL-DEHYDROGENASE-RXN": ["CLAU_0370"], "DXS-RXN": "CLAU_0628 OR CLAU_2359 OR CLAU_3123", "L-ASPARTATE_bm_tx": "biomass precursor", "CDPREDUCT-RXN": ["CLAU_2698"], "RXN-15261": ["CLAU_0443"], "GART-RXN": ["CLAU_2871"], "R341-RXN": ["CLAU_1084", "CLAU_1570", "CLAU_1577", "CLAU_2062", "CLAU_3438"], "GUANINE-DEAMINASE-RXN": ["CLAU_0443"], "ALLOPHANATE-HYDROLASE-RXN": "CLAU_0125", "1.3.1.20-RXN": ["CLAU_0650"], "ASPARTATE-RACEMASE-RXN": ["CLAU_0906"], "TRP_bm_tx": "biomass precursor", "PYRUFERREDUCT-RXN": "CLAU_0896 OR CLAU_2947", "HYPOXANPRIBOSYLTRAN-RXN": ["CLAU_3524", "CLAU_1252", "CLAU_1940"], "nitrate_tx": "(CLAU_3846 AND CLAU_3847) OR CLAU_1560", "RXN-7929": ["CLAU_0579", "CLAU_1016", "CLAU_1852"], "RXN-7694": "CLAU_0030 OR CLAU_1040 OR CLAU_1460 OR CLAU_1764 OR CLAU_1766 OR CLAU_1794 OR CLAU_2382 OR CLAU_3196 OR CLAU_3514 OR CLAU_3655 OR CLAU_3656 OR CLAU_3861", "ISPH2-RXN-(NADP)": ["CLAU_0210"], "RXN-11743": ["CLAU_0153"], "RXN-7693": "CLAU_0030 OR CLAU_1040 OR CLAU_1460 OR CLAU_1764 OR CLAU_1766 OR CLAU_1794 OR CLAU_2382 OR CLAU_3196 OR CLAU_3514 OR CLAU_3655 OR CLAU_3656 OR CLAU_3861", "1.8.4.8-RXN": "(CLAU_0421 AND CLAU_0422 AND CLAU_0423) OR (CLAU_0593 AND CLAU_0594)", "GLT-DEHYDROGENASE-RXN": "CLAU_2308", "4OH2OXOGLUTARALDOL-RXN": "CLAU_3171 OR CLAU_3358", "DIHYDROFOLATEREDUCT-RXN": ["CLAU_0488"], "DEOXYINOPHOSPHOR-RXN": ["CLAU_0153"], "RXN-11348": "CLAU_1254 OR CLAU_1684 OR CLAU_2368 OR CLAU_2625 OR CLAU_3064 OR CLAU_3602 OR CLAU_3603", "RXN-11832": ["CLAU_0211"], "RXN-11343": "hypothetical", "GLURS-RXN": ["CLAU_3338"], "RXN-14197": ["CLAU_3964"], "GUANPRIBOSYLTRAN-RXN": ["CLAU_3524", "CLAU_1252", "CLAU_1940"], "RXN-11347": ["CLAU_3067"], "RXN-11346": ["CLAU_2946"], "RXN-14193": ["CLAU_1740", "CLAU_1742"], "RXN-11344": "hypothetical", "RXN-7607": ["CLAU_2429"], "ASPARTATE-SEMIALDEHYDE-DEHYDROGENASE-RXN": ["CLAU_1313"], "RXN-7609": ["CLAU_2429"], "RXN-14569": ["CLAU_0751", "CLAU_2276"], "FGAMSYN-RXN": ["CLAU_3162"], "HYDROXYLAMINE-REDUCTASE-NADH-RXN": "CLAU_0784 OR CLAU_2788", "DGTP_bm_tx": "biomass precursor", "GCVMULTI-RXN": ["CLAU_0457"], "RXN-14503": "spontaneous", "THIOREDOXIN-REDUCT-NADPH-RXN": ["CLAU_1844"], "AICARTRANSFORM-RXN": ["CLAU_0308"], "ARGININE-DEIMINASE-RXN": ["CLAU_2940"], "ACONITATEHYDR-RXN": ["CLAU_0459", "CLAU_1014", "CLAU_2675"], "ATPPHOSPHORIBOSYLTRANS-RXN": "(CLAU_3174 AND CLAU_3175)", "AGMATINE-DEIMINASE-RXN": ["CLAU_2024"], "RXN-7587": "spontaneous", "TRANS-HEXAPRENYLTRANSTRANSFERASE-RXN": ["CLAU_3150"], "ADENODEAMIN-RXN": ["CLAU_0797"], "THR_bm_tx": "biomass precursor", "fructose_tx": "(CLAU_0651 AND CLAU_0652 AND CLAU_0653)", "THRESYN-RXN": "CLAU_1179 OR CLAU_1834", "RXN-13460": "spontaneous", "RXN-11338": ["CLAU_2557"], "THI-P-SYN-RXN": ["CLAU_1166", "CLAU_3343"], "N-FORMYLGLUTAMATE-DEFORMYLASE-RXN": ["CLAU_0484"], "RIB5PISOM-RXN": ["CLAU_2278"], "TAGAALDOL-RXN": ["CLAU_2131"], "2.6.1.22-RXN": ["CLAU_0124"], "RXN-7101": "spontaneous", "4.1.1.81-RXN": ["CLAU_1089"], "GMP-SYN-GLUT-RXN": ["CLAU_1529"], "RHAMNULOKIN-RXN": ["CLAU_2036"], "COBALADENOSYLTRANS-RXN": ["CLAU_1071"], "MET_bm_tx": "biomass precursor", "MALATE-DEH-RXN": ["CLAU_2614"], "UDPNACETYLMURAMATEDEHYDROG-RXN": ["CLAU_2371"], "GTP_bm_tx": "biomass precursor", "NACGLCTRANS-RXN": ["CLAU_2946"], "ACETOOHBUTREDUCTOISOM-RXN": "CLAU_0117 OR CLAU_3543", "ILE_bm_tx": "biomass precursor", "RXN-12611": ["CLAU_1166", "CLAU_3343"], "ADENYL-KIN-RXN": ["CLAU_1878"], "RHAMNULPALDOL-RXN": ["CLAU_2034"], "deoxyadenosine_tx": "hypothetical", "RXN-15043": "CLAU_2673 OR CLAU_1726", "PANTEPADENYLYLTRAN-RXN": ["CLAU_3270"], "GLUTSEMIALDEHYDROG-RXN": ["CLAU_2623"], "UNDECAPRENYL-DIPHOSPHATASE-RXN": ["CLAU_3605"], "N-ACETYLGLUTPREDUCT-RXN": ["CLAU_0232"], "ACONITATEDEHYDR-RXN": ["CLAU_0459", "CLAU_1014", "CLAU_2675"], "2.8.3.10-RXN": ["CLAU_0578", "CLAU_1015", "CLAU_1851", "CLAU_2419"], "SUCCCOASYN-RXN": ["CLAU_0413"], "FMN_bm_tx": "biomass precursor", "MANNPISOM-RXN": "CLAU_2546 OR CLAU_2565 OR CLAU_1743 OR CLAU_2240", "ASPAMINOTRANS-RXN": "CLAU_1188 OR CLAU_0207 OR CLAU_0901 OR CLAU_1310 OR CLAU_2472 OR CLAU_3333", "PHOSGLYPHOS-RXN": ["CLAU_1713"], "ACETYL-COA-CARBOXYLTRANSFER-RXN": "(CLAU_1991 AND CLAU_1992 AND CLAU_1993 AND CLAU_1995)", "6.3.4.16-RXN": "(CLAU_0567 AND CLAU_0568) OR (CLAU_2444 AND CLAU_2445)", "HISTCYCLOHYD-RXN": ["CLAU_3182"], "H2PTEROATESYNTH-RXN": ["CLAU_0140", "CLAU_0147", "CLAU_2653", "CLAU_2764", "CLAU_2769"], "GLYCOLATE-REDUCTASE-RXN": ["CLAU_0004"], "RXN-14117": ["CLAU_2378"], "METHYLASPARTATE-MUTASE-RXN": ["CLAU_1857", "CLAU_1859"], "URKI-RXN": ["CLAU_2325"], "ribose_tx": "(CLAU_2179 AND CLAU_2180 AND CLAU_2181 AND CLAU_2182) OR (CLAU_3906 AND CLAU_3907 AND CLAU_3908 AND CLAU_3909)", "RXN-5424": "CLAU_0030 OR CLAU_1040 OR CLAU_1460 OR CLAU_1764 OR CLAU_1766 OR CLAU_1794 OR CLAU_2382 OR CLAU_3196 OR CLAU_3514 OR CLAU_3655 OR CLAU_3656 OR CLAU_3861", "cobalt_tx": "(CLAU_0319) OR (CLAU_2926) OR (CLAU_0824 AND CLAU_0825) OR (CLAU_1092 AND CLAU_1093) OR (CLAU_1868 AND CLAU_1869)", "PREPHENATEDEHYDRAT-RXN": ["CLAU_0596", "CLAU_0874"], "4.3.1.4-RXN": ["CLAU_0228", "CLAU_0222", "CLAU_1683"], "RXN-14815": "spontaneous", "RXN-14816": "spontaneous", "NADH-DEHYDROGENASE-QUINONE-RXN": ["CLAU_2718", "CLAU_1536"], "DAHPSYN-RXN": ["CLAU_3910", "CLAU_0879", "CLAU_3489"], "RXN-15131": "CLAU_0477", "atp_synthase": "(CLAU_2285 AND CLAU_2286 AND CLAU_2287 AND CLAU_2288 AND CLAU_2289 AND CLAU_2290 AND CLAU_2291 AND CLAU_2292 AND CLAU_2294)", "glycol_tx": "hypothetical", "XANPRIBOSYLTRAN-RXN": ["CLAU_3524"], "2-ISOPROPYLMALATESYN-RXN": ["CLAU_2918"], "1.6.99.5-RXN": ["CLAU_2718", "CLAU_1536"], "ALCOHOL-DEHYDROG-RXN": "CLAU_0030 OR CLAU_1040 OR CLAU_1460 OR CLAU_1764 OR CLAU_1766 OR CLAU_1794 OR CLAU_2382 OR CLAU_3196 OR CLAU_3514 OR CLAU_3655 OR CLAU_3656 OR CLAU_3861", "N-ACETYLDIAMINOPIMELATE-DEACETYLASE-RXN": ["CLAU_2446", "CLAU_2647", "CLAU_3755"], "RXN-14256": ["CLAU_1084", "CLAU_1570", "CLAU_1577", "CLAU_2062", "CLAU_3438"], "RXN-14257": ["CLAU_1084", "CLAU_1570", "CLAU_1577", "CLAU_2062", "CLAU_3438"], "METHYLASPARTATE-AMMONIA-LYASE-RXN": ["CLAU_1856"], "RIBAZOLEPHOSPHAT-RXN": ["CLAU_0445", "CLAU_1422"], "6.3.2.10-RXN": ["CLAU_3066"], "RXN-14396": "spontaneous", "3-ISOPROPYLMALDEHYDROG-RXN": "CLAU_1748 OR CLAU_2921", "SAICARSYN-RXN": ["CLAU_2868"], "PHE_bm_tx": "biomass precursor", "SERINE--PYRUVATE-AMINOTRANSFERASE-RXN": ["CLAU_2170"], "PRTRANS-RXN": ["CLAU_3613"], "KDPGALDOL-RXN": ["CLAU_3358", "CLAU_3171"], "ADENYLYLSULFATE-REDUCTASE-RXN": "hypothetical", "ISPH2-RXN-(NAD)": ["CLAU_0210"], "PETROSELINATE_bm_tx": "biomass precursor", "TRANS-RXN-2": "(CLAU_1752 AND CLAU_1753 AND CLAU_1754)", "RXN-10722": "spontaneous", "RXN-10720": "spontaneous", "RXN-10721": ["CLAU_1790"], "ADENYLATECYC-RXN": ["CLAU_2321"], "XANTHOSINEPHOSPHORY-RXN": ["CLAU_0153"], "RXN-14325": ["CLAU_2267"], "NAD-SYNTH-NH3-RXN": ["CLAU_2336", "CLAU_2705"], "RXN0-5227": ["CLAU_2186"], "GARTRANSFORMYL2-RXN": ["CLAU_2871"], "RXN-14074": "CLAU_1878", "BUTANAL-DEHYDROGENASE-RXN-(NAD)": "hypothetical", "XMPXAN-RXN": ["CLAU_2429"], "COBALAMIN5PSYN-RXN": ["CLAU_1421"], "PHOSPHOGLUCMUT-RXN": ["CLAU_0867", "CLAU_1281"], "RXN-13671": ["CLAU_1772", "CLAU_1783", "CLAU_3204"], "ACETATEKIN-RXN": ["CLAU_3275"], "DTDPKIN-RXN": "hypothetical", "PHENYLPYRUVATE-TAUTOMERASE-RXN": "spontaneous", "Peptidoglycan-dimer(tetrapeptide)_bm_tx": "biomass precursor", "PHOSACETYLTRANS-RXN": ["CLAU_3274"], "METHENYLTHFCYCLOHYDRO-RXN": "(CLAU_1574 AND CLAU_1575)", "RXN-12195": ["CLAU_1505"], "H2NEOPTERINP3PYROPHOSPHOHYDRO-RXN": "hypothetical", "THIAZOLSYN3-RXN": ["CLAU_1165", "CLAU_1374"], "RXN-14686": ["CLAU_0793"], "RXN-10099": ["CLAU_3644"], "HOMOCYSMETB12-RXN": ["CLAU_0145", "CLAU_0148", "CLAU_0152", "CLAU_0185", "CLAU_2678"], "GLUCONOLACT-RXN": "spontaneous", "RXN0-5359": ["CLAU_0166", "CLAU_0798", "CLAU_0818", "CLAU_1032", "CLAU_1034", "CLAU_1178", "CLAU_1473", "CLAU_1682", "CLAU_1686", "CLAU_3476", "CLAU_3491", "CLAU_3812", "CLAU_3876"], "2PGADEHYDRAT-RXN": ["CLAU_1710"], "RXN-7657": "CLAU_0030 OR CLAU_1040 OR CLAU_1460 OR CLAU_1764 OR CLAU_1766 OR CLAU_1794 OR CLAU_2382 OR CLAU_3196 OR CLAU_3514 OR CLAU_3655 OR CLAU_3656 OR CLAU_3861", "THF_bm_tx": "biomass precursor", "RXN-34": ["CLAU_0279"], "P-PANTOCYSLIG-RXN": ["CLAU_3253"], "carbonic_anhydrase": "(CLAU_2699 AND CLAU_3021)", "SER_bm_tx": "biomass precursor", "RXN-14776": ["CLAU_0197", "CLAU_0837", "CLAU_0949", "CLAU_1041", "CLAU_1209", "CLAU_3620"], "1.7.2.3-RXN": ["CLAU_3563"], "1.1.1.39-RXN": ["CLAU_1659"], "GLYOXYLATE-REDUCTASE-NADP+-RXN": ["CLAU_0977"], "GAPOXNPHOSPHN-RXN": "CLAU_1714 OR CLAU_3339", "RXN0-17": ["CLAU_3334"], "R63-RXN": "spontaneous", "ethanol_tx": "hypothetical", "3-CH3-2-OXOBUTANOATE-OH-CH3-XFER-RXN": "hypothetical", "UTP_bm_tx": "biomass precursor", "CTP_bm_tx": "biomass precursor", "ACETOOHBUTSYN-RXN": "(CLAU_0119 AND CLAU_0120) OR CLAU_0388 OR CLAU_1694", "HISTALDEHYD-RXN": ["CLAU_3176"], "RXN-13456": ["CLAU_1758"], "AICARSYN-RXN": ["CLAU_3336"], "RXN-161": ["CLAU_0392"], "RXN-13824": "(CLAU_1079 AND CLAU_1080)", "2.6.1.50-RXN": ["CLAU_0734"], "RXN-13826": "(CLAU_1079 AND CLAU_1080)", "RXN0-743": ["CLAU_2867"], "NIACINE_tx": "hypothetical", "TEICHOICSYN2-RXN": ["CLAU_1261"], "ACETALD-DEHYDROG-RXN": "CLAU_1772 OR CLAU_1783 OR CLAU_3204 OR CLAU_3655 OR CLAU_3656", "FUMHYDR-RXN": "(CLAU_1855 AND CLAU_1854) OR CLAU_2012", "PYRUVATEORTHOPHOSPHATE-DIKINASE-RXN": ["CLAU_2829"], "stearate_synth": "lumped", "OHBENZCOARED-RXN": ["CLAU_0406"], "URPHOS-RXN": ["CLAU_3832"], "H2NEOPTERINALDOL-RXN": "hypothetical", "LINOLENOYL-RXN": ["CLAU_1737"], "rhamnose_tx": "hypothetical", "carbon_monoxide_tx": "diffusion", "RXN-8654": ["CLAU_1183", "CLAU_2934"], "proton_tx": "diffusion", "1.3.1.2-RXN": ["CLAU_1454"], "RIBOFLAVINKIN-RXN": ["CLAU_3318"], "GLUTAMIN-RXN": "CLAU_2445 OR CLAU_2557 OR CLAU_0429 OR CLAU_0567 OR CLAU_0568 OR CLAU_0727 OR CLAU_1529 OR CLAU_1539 OR CLAU_1757 OR CLAU_1758 OR CLAU_2267 OR CLAU_2444 OR CLAU_3758 OR CLAU_3787", "nitrite_tx": "hypothetical", "THIAMIN-PYROPHOSPHOKINASE-RXN": ["CLAU_3264"], "ADENPRIBOSYLTRAN-RXN": ["CLAU_1232"], "PHOSNACMURPENTATRANS-RXN": ["CLAU_3067"], "RXN-9673": ["CLAU_1737"], "OROTPDECARB-RXN": ["CLAU_1439"], "DATP_bm_tx": "biomass precursor", "F16ALDOLASE-RXN": ["CLAU_2322"], "PYRROLINECARBREDUCT-RXN-(NADP)": ["CLAU_1552"], "ASPARTASE-RXN": ["CLAU_2415"], "PYRUVATE-CARBOXYLASE-RXN": ["CLAU_1553", "CLAU_1993", "CLAU_2510"], "2.7.7.13-RXN": "CLAU_0708 OR CLAU_2240 OR CLAU_2546 OR CLAU_2565", "NICOTINATEPRIBOSYLTRANS-RXN": ["CLAU_3342"], "5.4.1.2-RXN": ["CLAU_1082"], "RXN-11345": "hypothetical", "RXN-8770": ["CLAU_0445", "CLAU_1422"], "ASNSYNA-RXN": ["CLAU_2557", "CLAU_0727", "CLAU_3787"], "RXN-13179": ["CLAU_2384"], "HOMOCYSMET-RXN": ["CLAU_0145", "CLAU_0148", "CLAU_0152", "CLAU_0185"], "DEOXYGUANPHOSPHOR-RXN": ["CLAU_0153"], "hydrogen_tx": "diffusion", "PORPHOBILSYNTH-RXN": ["CLAU_1085"], "METHYLENE_HEXADECANOATE_bm_tx": "biomass precursor", "RXN-8631": ["CLAU_2322"], "RXN-11174": ["CLAU_0873"], "RXN-14986": "CLAU_1748 OR CLAU_2921", "DALADALALIG-RXN": ["CLAU_1100"], "RXN-15513": "CLAU_0686", "DTDPDEHYDRHAMEPIM-RXN": "CLAU_2550 OR CLAU_2569", "325-BISPHOSPHATE-NUCLEOTIDASE-RXN": ["CLAU_3316"], "ADDALT-RXN": ["CLAU_0797"], "myristate_synth": "lumped", "RXN-7913": ["CLAU_0211"], "RXN66-480": ["CLAU_1737"], "PRAISOM-RXN": ["CLAU_3615"], "RXN66-484": ["CLAU_1737"], "COBALAMINSYN-RXN": ["CLAU_1421"], "IMPCYCLOHYDROLASE-RXN": "hypothetical", "water_tx": "diffusion", "RXN0-5225": "CLAU_1612 OR CLAU_1864 OR CLAU_1719 OR CLAU_1843 OR CLAU_2235 OR CLAU_2489", "BENZYL-ALC-DEHYDROGENASE-RXN": ["CLAU_3619"], "NADP_bm_tx": "biomass precursor", "DEOXYADENPHOSPHOR-RXN": ["CLAU_0153"], "HISTAMINOTRANS-RXN": ["CLAU_3180"], "2.1.1.131-RXN": ["CLAU_1075"], "fumarate_tx": "hypothetical", "GLUTDEHYD-RXN": ["CLAU_0429", "CLAU_1539", "CLAU_2308"], "RXN-14073": ["CLAU_0258"], "ACETATE--COA-LIGASE-RXN": ["CLAU_1566"], "RXN-14189": ["CLAU_1204", "CLAU_3877"], "HOMOCITRATE-SYNTHASE-RXN": "(CLAU_2510 AND CLAU_2509)", "AIRCARBOXY-RXN": ["CLAU_2867"], "RXN-11350": "CLAU_1254 OR CLAU_1684 OR CLAU_2368 OR CLAU_2625 OR CLAU_3064 OR CLAU_3602 OR CLAU_3603", "RXN-11217": ["CLAU_1458", "CLAU_3540", "CLAU_0425", "CLAU_1456"], "FAD_bm_tx": "biomass precursor", "RXN-11211": ["CLAU_1458", "CLAU_3540", "CLAU_0425", "CLAU_1456"], "RXN0-1382": ["CLAU_1741"], "RXN-9850": ["CLAU_0409"], "GTP-CYCLOHYDRO-I-RXN": ["CLAU_2654"], "carbonic_acid_diss": "spontaneous", "UROGENDECARBOX-RXN": "CLAU_0135 OR CLAU_0136 OR CLAU_0146 OR CLAU_0149 OR CLAU_0196 OR CLAU_1001 OR CLAU_1329 OR CLAU_2766 OR CLAU_2771 OR CLAU_3949 OR CLAU_3950 OR CLAU_0183 OR CLAU_0184 OR CLAU_0189", "UDP-NACMURALA-GLU-LIG-RXN": ["CLAU_1932"], "methylene_hexadecanoate_synth": "lumped", "RIBOSYLHOMOCYSTEINASE-RXN": ["CLAU_0394"], "rnf": "(CLAU_3144 AND CLAU_3145 AND CLAU_3146 AND CLAU_3147 AND CLAU_3148 AND CLAU_3149)", "2.1.1.137-RXN": ["CLAU_3569"], "HOMOSERKIN-RXN": ["CLAU_2730"], "DTDPGLUCDEHYDRAT-RXN": ["CLAU_2547", "CLAU_2566"], "2.7.1.148-RXN": ["CLAU_2258"], "THYM-PHOSPH-RXN": ["CLAU_3832"], "5.4.2.10-RXN": ["CLAU_1839"], "1PFRUCTPHOSN-RXN": ["CLAU_0138"], "PALMITOLEATE_bm_tx": "biomass precursor", "2.1.1.133-RXN": ["CLAU_1077"], "RXN0-6948": ["CLAU_0231"], "IMIDAZOLONEPROPIONASE-RXN": ["CLAU_0225"], "RXN-2881": "spontaneous", "RXN-11458": ["CLAU_3150"], "BISPHOSPHOGLYCERATE-PHOSPHATASE-RXN": ["CLAU_0686"], "PEPCARBOXYKIN-RXN": ["CLAU_2645"], "RXN0-2461": ["CLAU_3334"], "ADENOSYLHOMOCYSTEINE-NUCLEOSIDASE-RXN": ["CLAU_3078"], "RXN-14136": ["CLAU_0258"], "RXN0-5306": ["CLAU_2032"], "NADH-DEHYDROG-A-RXN": ["CLAU_1537", "CLAU_1776"], "ACSERLY-RXN": ["CLAU_0476", "CLAU_1729", "CLAU_2677"], "ASPARTATEKIN-RXN": ["CLAU_0403", "CLAU_1149", "CLAU_1647"], "NMNAMIDOHYDRO-RXN": ["CLAU_1724"], "GLYC3PDEHYDROGBIOSYN-RXN-(NAD)": ["CLAU_3247"], "RXN0-5114": "CLAU_0799", "FORMATETHFLIG-RXN": ["CLAU_1576"], "RXN66-1": ["CLAU_1204", "CLAU_3877"], "2.7.3.9-RXN": ["CLAU_1848"], "RIBULP3EPIM-RXN": ["CLAU_3263"], "ACETYLGLUTKIN-RXN": ["CLAU_0230"], "UREIDOGLYCOLATE-LYASE-RXN": ["CLAU_0570"], "RIBULPEPIM-RXN": ["CLAU_2175"], "H2PTERIDINEPYROPHOSPHOKIN-RXN": ["CLAU_2656"], "L-IDITOL-2-DEHYDROGENASE-RXN": ["CLAU_0630"], "DXPREDISOM-RXN": ["CLAU_3307"], "RXN3O-1983": "spontaneous", "RXN0-5260": ["CLAU_2082"], "sulfate_tx": "diffusion", "RXN-13403": ["CLAU_1086"], "2.8.3.9-RXN": ["CLAU_0029", "CLAU_0032", "CLAU_0944", "CLAU_1201", "CLAU_1215", "CLAU_2121"], "CHORISMATEMUT-RXN": "hypothetical", "RXN-9623": ["CLAU_1737"], "NICONUCADENYLYLTRAN-RXN": ["CLAU_2754"], "L-GLN-FRUCT-6-P-AMINOTRANS-RXN": ["CLAU_1837"], "SHIKIMATE-KINASE-RXN": ["CLAU_1599", "CLAU_0872"], "FADSYN-RXN": ["CLAU_3318"], "adenosyl_homocysteine_bm_tx": "biomass precursor", "UDPREDUCT-RXN": ["CLAU_2698"], "KDUD-RXN": ["CLAU_0631"], "RXN-15091": ["CLAU_2824"], "ACETOLACTSYN-RXN": "(CLAU_0119 AND CLAU_0120) OR CLAU_0388 OR CLAU_1694", "ACETOLACTATE-DECARBOXYLASE-RXN": ["CLAU_2851"], "3-HYDROXYBUTYRATE-DEHYDROGENASE-RXN": ["CLAU_1697"], "RXN-14515": "spontaneous", "4-HYDROXYBUTYRATE-DEHYDROGENASE-RXN": ["CLAU_1695"], "3-DEHYDROQUINATE-SYNTHASE-RXN": ["CLAU_0877"], "URIDINEKIN-RXN": ["CLAU_2325"], "PEPCARBOX-RXN": "CLAU_2645", "RXN-9644": ["CLAU_1737"], "PHEAMINOTRANS-RXN": ["CLAU_0035", "CLAU_0205", "CLAU_0905", "CLAU_1095", "CLAU_1249"], "NITRATREDUCT-RXN": ["CLAU_2907"], "RXN-13252": ["CLAU_2559"], "DIHYDROPYRIMIDINASE-RXN": ["CLAU_1458", "CLAU_3540", "CLAU_0425", "CLAU_1456"], "INORGPYROPHOSPHAT-RXN": ["CLAU_3055"], "RXN-12726": ["CLAU_0476", "CLAU_1729", "CLAU_2677"], "RXN-5841": ["CLAU_2429"], "SERINE-O-ACETTRAN-RXN": ["CLAU_1728"], "RXN-14267": "CLAU_1612 OR CLAU_1864 OR CLAU_1719 OR CLAU_1843 OR CLAU_2235 OR CLAU_2489", "butanediol_tx": "hypothetical", "RXN-11737": "CLAU_1188 OR CLAU_0207 OR CLAU_0901 OR CLAU_1310 OR CLAU_2472 OR CLAU_3333", "UREA-CARBOXYLASE-RXN": "CLAU_0125 OR CLAU_0126", "petroselinate_synth": "lumped", "dialurate_tx": "hypothetical", "HAONITRO-RXN": ["CLAU_0784", "CLAU_2788"], "RXN-14728": ["CLAU_0564", "CLAU_1053", "CLAU_1105", "CLAU_1801"], "CYS_bm_tx": "biomass precursor", "IMIDPHOSDEHYD-RXN": ["CLAU_3177"], "RXN-10717": ["CLAU_0392"], "PPENTOMUT-RXN": ["CLAU_3831"], "ISOCITRATE-DEHYDROGENASE-NAD+-RXN": ["CLAU_2676"], "S-2-METHYLMALATE-DEHYDRATASE-RXN": "(CLAU_2919 AND CLAU_2920)", "RXN-9892": ["CLAU_3644"], "1.1.1.283-RXN": ["CLAU_0793"], "DIHYDRONEOPTERIN-MONO-P-DEPHOS-RXN": "hypothetical", "ATP_bm_tx": "biomass precursor", "RXN-14160": ["CLAU_0258"], "RXN66-478": "CLAU_0030 OR CLAU_1040 OR CLAU_1460 OR CLAU_1764 OR CLAU_1766 OR CLAU_1794 OR CLAU_2382 OR CLAU_3196 OR CLAU_3514 OR CLAU_3655 OR CLAU_3656 OR CLAU_3861", "succinate_dehydrogenase": "CLAU_0328 OR CLAU_0330 OR CLAU_0996", "PANTOTHENATE-KIN-RXN": ["CLAU_1938"], "TRYPSYN-RXN": "(CLAU_3616 AND CLAU_3617)", "PGLYCDEHYDROG-RXN": "CLAU_1027 OR CLAU_1138 OR CLAU_1205 OR CLAU_1332 OR CLAU_1990 OR CLAU_2158 OR CLAU_3166 OR CLAU_3170", "AIRS-RXN": ["CLAU_1507", "CLAU_2870"], "RXN-1404": ["CLAU_0217"], "GTP-CYCLOHYDRO-II-RXN": "hypothetical", "COBINPGUANYLYLTRANS-RXN": ["CLAU_1420"], "BTUR2-RXN": ["CLAU_1071"], "RXN-12610": ["CLAU_1166", "CLAU_3343"], "AMP-DEPHOSPHORYLATION-RXN": ["CLAU_2429"], "GLCNACPTRANS-RXN": "(CLAU_2282 AND CLAU_2283)", "GLY_bm_tx": "biomass precursor", "GLUTAMATE-FORMIMINOTRANSFERASE-RXN": ["CLAU_0228"], "ORNCARBAMTRANSFER-RXN": "CLAU_0430 OR CLAU_0569 OR CLAU_2031 OR CLAU_2941", "TYR_bm_tx": "biomass precursor", "RXN-13198": "CLAU_0030 OR CLAU_1040 OR CLAU_1460 OR CLAU_1764 OR CLAU_1766 OR CLAU_1794 OR CLAU_2382 OR CLAU_3196 OR CLAU_3514 OR CLAU_3655 OR CLAU_3656 OR CLAU_3861", "RXN-11715": ["CLAU_0153"], "RXN-10781": "CLAU_0030 OR CLAU_1040 OR CLAU_1460 OR CLAU_1764 OR CLAU_1766 OR CLAU_1794 OR CLAU_2382 OR CLAU_3196 OR CLAU_3514 OR CLAU_3655 OR CLAU_3656 OR CLAU_3861", "THYMIDYLATESYN-RXN": ["CLAU_0380"], "RXN-12862": "spontaneous", "RXN-12861": "spontaneous", "RXN-22": ["CLAU_2684"], "RXN0-901": ["CLAU_0407", "CLAU_0959", "CLAU_0405"], "PRPPSYN-RXN": ["CLAU_1958"], "RXN-12869": "spontaneous", "RXN-14883": "spontaneous", "FHLMULTI-RXN": "hypothetical", "GLUTRACE-RXN": ["CLAU_1975"], "DIAMINOPIMDECARB-RXN": ["CLAU_1646"], "2.3.1.157-RXN": ["CLAU_1959"], "BRANCHED-CHAINAMINOTRANSFERILEU-RXN": ["CLAU_2887"], "COA-DISULFIDE-REDUCTASE-NADH-RXN-(NAD)": ["CLAU_0911"], "methylthf_synth": "(CLAU_1572 AND CLAU_1573)", "RXN-13990": "CLAU_3171 OR CLAU_3358", "2.5.1.19-RXN": ["CLAU_0876"], "OROPRIBTRANS-RXN": ["CLAU_1436"], "RXN-14727": ["CLAU_0564", "CLAU_1053", "CLAU_1105", "CLAU_1801"], "DIMETHUROPORDEHYDROG-RXN": ["CLAU_1088"], "RXN-14047": ["CLAU_0459", "CLAU_1014", "CLAU_2675"], "RXN-4822": "(CLAU_0229) OR (CLAU_3424)", "L-ALPHA-ALANINE_bm_tx": "biomass precursor", "RIBOFLAVINSYNDEAM-RXN": "hypothetical", "PABASYN-RXN": ["CLAU_1468"], "6PGLUCONDEHYDROG-RXN-(NAD)": "hypothetical", "TRIOSEPISOMERIZATION-RXN": ["CLAU_1712"], "butanol_tx": "hypothetical", "RXN-14904": "spontaneous", "GDPREDUCT-RXN": ["CLAU_2698"], "UGD-RXN": ["CLAU_1270", "CLAU_3915"], "glutamate_tx": "hypothetical", "RXN-3482": "spontaneous", "2.7.8.25-RXN": ["CLAU_0583"], "RXN-8447": "spontaneous", "DMBPPRIBOSYLTRANS-RXN": ["CLAU_1083"], "ACETOLACTREDUCTOISOM-RXN": "CLAU_0117 OR CLAU_3543", "RXN-9190": ["CLAU_1826"], "RXN-9191": ["CLAU_1828"], "RXN-4821": "spontaneous", "RXN-12002": ["CLAU_0403", "CLAU_0211", "CLAU_3303"], "R-2-METHYLMALATE-DEHYDRATASE-RXN": ["CLAU_2920"], "HIS_bm_tx": "biomass precursor", "DUTP-PYROP-RXN": ["CLAU_1986", "CLAU_3022"], "PALMITOYL-COA-HYDROLASE-RXN": ["CLAU_0691"]}
