# Supplementary material for: Gsmodutils: a python based framework for test-driven genome scale metabolic model development
Source: Bioinformatics. 2019 Feb 13;35(18):3397–403. doi: 10.1093/bioinformatics/btz088 (PMC6748746; doi:10.1093/bioinformatics/btz088)
Supplement: btz088_Supplementary_File [file btz088_supplementary_file.zip › clau_upload/reacs_for_min.json]

["ppi_tx", "ALCOHOL-DEHYDROG-RXN", "DIHYDRONEOPTERIN-MONO-P-DEPHOS-RXN", "2.7.7.39-RXN", "RXN-34", "RXN-3523", "DTDPDEHYRHAMREDUCT-RXN", "2.7.8.25-RXN", "arabinose_tx", "ADENODEAMIN-RXN", "THYMIDYLATESYN-RXN", "4OHBENZOATE-OCTAPRENYLTRANSFER-RXN", "2.7.7.13-RXN", "DIHYDROXYMETVALDEHYDRAT-RXN", "DUTP-PYROP-RXN", "UDP-NACMUR-ALA-LIG-RXN", "2.3.1.157-RXN", "2.1.1.137-RXN", "RXN0-2522", "IMP-DEHYDROG-RXN", "HOMOSERDEHYDROG-RXN-(NAD)", "PRIBFAICARPISOM-RXN", "ADENYLYLSULFATE-REDUCTASE-RXN", "RXN-14325", "2.7.3.9-RXN", "GLUTAMIN-RXN", "TRANS-HEXAPRENYLTRANSTRANSFERASE-RXN", "S-ADENMETSYN-RXN", "PALMITOYL-COA-HYDROLASE-RXN", "DTDPGLUCOSEPP-RXN", "ASPARTATEKIN-RXN", "3.4.17.14-RXN", "RXN-13460", "RXN-8580", "L-ASPARTATE_bm_tx", "CYTDEAM-RXN", "THIAZOLSYN3-RXN", "DIHYDROXYISOVALDEHYDRAT-RXN", "GAPOXNPHOSPHN-RXN", "GPPSYN-RXN", "AMP-DEPHOSPHORYLATION-RXN", "GLT_bm_tx", "GLUCOKIN-RXN", "PANTEPADENYLYLTRAN-RXN", "DEOXYGUANPHOSPHOR-RXN", "2-DEHYDROPANTOATE-REDUCT-RXN", "PHOSACETYLTRANS-RXN", "BIOMASS", "RXN-14816", "ISOCITRATE-DEHYDROGENASE-NAD+-RXN", "ORNCARBAMTRANSFER-RXN", "RXN-14026", "ALARACECAT-RXN", "GLUCONOKIN-RXN", "PORPHOBILSYNTH-RXN", "P-PANTOCYSLIG-RXN", "R341-RXN", "GLUTKIN-RXN", "2.1.1.133-RXN", "TYR_bm_tx", "PEPCARBOX-RXN", "ARGSUCCINSYN-RXN", "RXN-11029", "GUANINE-DEAMINASE-RXN", "RXN-11211", "RXN-7913", "ASNSYNA-RXN", "RXN-14686", "RXN-13439", "RXN0-1483", "glutamate_tx", "L-GLN-FRUCT-6-P-AMINOTRANS-RXN", "LYS_bm_tx", "ACETYL-COA-ACETYLTRANSFER-RXN", "RIBOPHOSPHAT-RXN", "4.99.1.3-RXN", "RXN-13163", "1.1.1.39-RXN", "AICARTRANSFORM-RXN", "RXN-15122", "RXN-10781", "RXN-13430", "ACETOACETYL-COA-TRANSFER-RXN", "PREPHENATEDEHYDROG-RXN", "DMK-RXN", "RXN0-2382", "HISTIDPHOS-RXN", "GLUTDEHYD-RXN", "RXN0-17", "XYLISOM-RXN", "RXN-7607", "RXN-6182", "FHLMULTI-RXN", "PRPPSYN-RXN", "nfn", "FORMATETHFLIG-RXN", "GLUTAMINESYN-RXN", "N-FORMYLGLUTAMATE-DEFORMYLASE-RXN", "RXN-14136", "325-BISPHOSPHATE-NUCLEOTIDASE-RXN", "L-IDITOL-2-DEHYDROGENASE-RXN", "COBALADENOSYLTRANS-RXN", "NITRATREDUCT-RXN", "2.8.3.9-RXN", "proton_tx", "2.5.1.19-RXN", "METHYLASPARTATE-AMMONIA-LYASE-RXN", "PRO_bm_tx", "RXN66-478", "UREA-CARBOXYLASE-RXN", "DTDPDEHYDRHAMEPIM-RXN", "ALANINE--GLYOXYLATE-AMINOTRANSFERASE-RXN", "DIHYDROFOLATEREDUCT-RXN", "DIAMINOPIMDECARB-RXN", "THIOREDOXIN-REDUCT-NADPH-RXN", "RXN-9191", "GLUCONOLACT-RXN", "NADP_bm_tx", "RXN-161", "RHAMNULPALDOL-RXN", "HOMOCYSMETB12-RXN", "GLYCDEH-RXN", "palmitate_synth", "GLUTAMATE-N-ACETYLTRANSFERASE-RXN", "3-CH3-2-OXOBUTANOATE-OH-CH3-XFER-RXN", "RXN0-5306", "PHOSPHORIBULOKINASE-RXN", "2.1.1.131-RXN", "3-DEHYDROQUINATE-SYNTHASE-RXN", "TRANSALDOL-RXN", "F16BDEPHOS-RXN", "RXN-8631", "MANNPISOM-RXN", "DIHYDRODIPICSYN-RXN", "RXN-14129", "adp_tx", "IMPCYCLOHYDROLASE-RXN", "GLUTAMIDOTRANS-RXN", "RXN-14091", "NADPYROPHOSPHAT-RXN", "6.3.2.10-RXN", "DIOHBUTANONEPSYN-RXN", "RXN-12869", "HS_tx", "acetate_tx", "GLN_bm_tx", "RXN-12610", "IMIDPHOSDEHYD-RXN", "RXN-14727", "PRPPAMIDOTRANS-RXN", "RXN1F-20", "RXN-8976", "RXN-11301", "adenosyl_homocysteine_bm_tx", "xylose_tx", "DIHYDROOROT-RXN", "RIB5PISOM-RXN", "RXN0-743", "1TRANSKETO-RXN", "RXN-12862", "RIBOFLAVIN-SYN-RXN", "fructose_tx", "RHAMNISOM-RXN", "GARTRANSFORMYL2-RXN", "ADENOSYLHOMOCYSTEINE-NUCLEOSIDASE-RXN", "glucose_tx", "1.1.1.283-RXN", "RXN-14023", "1.6.99.5-RXN", "HISTAMINOTRANS-RXN", "RXN66-1", "TRIOSEPISOMERIZATION-RXN", "BENZYL-ALC-DEHYDROGENASE-RXN", "GMP-SYN-NH3-RXN", "DEPHOSPHOCOAKIN-RXN", "URKI-RXN", "2PGADEHYDRAT-RXN", "HOMOSERKIN-RXN", "RXN-7657", "6.3.4.16-RXN", "NAG1P-URIDYLTRANS-RXN", "RXN-14715", "RXN-7694", "BISPHOSPHOGLYCERATE-PHOSPHATASE-RXN", "PHE_bm_tx", "PALMITATE_bm_tx", "RXN-13435", "DIHYDROFOLATESYNTH-RXN", "RXN-9220", "RXN-8759", "IGPSYN-RXN", "acetaldehyde_oxidoreductase", "RXN0-4401", "GLUC1PURIDYLTRANS-RXN", "RXN-14249", "ADENYLATECYC-RXN", "BUTANAL-DEHYDROGENASE-RXN-(NAD)", "IMIDAZOLONEPROPIONASE-RXN", "2.6.1.50-RXN", "BTUR2-RXN", "RXN-10911", "1.7.2.3-RXN", "3PGAREARR-RXN", "ARGDECARBOX-RXN", "DEOXYINOPHOSPHOR-RXN", "4.1.1.81-RXN", "2.7.8.6-RXN", "DTDPKIN-RXN", "4-HYDROXYBUTYRATE-DEHYDROGENASE-RXN", "RXN-11346", "RXN-14776", "acetcoa_synth", "RXN-11028", "rhamnose_tx", "RXN-9628", "HOMOSERDEHYDROG-RXN-(NADP)", "GMP-SYN-GLUT-RXN", "RXN-9673", "RXN-12726", "RIBULP3EPIM-RXN", "RXN-12195", "UGD-RXN", "DTDPGLUCDEHYDRAT-RXN", "ribose_tx", "GCVMULTI-RXN", "ACETATE--COA-LIGASE-RXN", "VAL_bm_tx", "CYTIDEAM-RXN", "PYRUVATEORTHOPHOSPHATE-DIKINASE-RXN", "myristate_synth", "RXN-11458", "nitrite_tx", "THREDEHYD-RXN", "propanediol_tx", "ADENINE-DEAMINASE-RXN", "UROGENIIISYN-RXN", "4-CARBOXYMUCONOLACTONE-DECARBOXYLASE-RXN", "PYRUFERREDUCT-RXN", "methylthf_synth", "THRESYN-RXN", "RIBULPEPIM-RXN", "homoacetyl_transferase", "SIROHEME-FERROCHELAT-RXN", "OROPRIBTRANS-RXN", "RXN-8581", "2.6.1.22-RXN", "NADH-DEHYDROG-A-RXN", "ADOMET-DMK-METHYLTRANSFER-RXN", "NAD-SYNTH-GLN-RXN", "5.4.2.10-RXN", "pppi_tx", "RXN0-5405", "2.3.1.176-RXN", "RXN-12870", "ACETALD-DEHYDROG-RXN", "PEPCARBOXYKIN-RXN", "L-ASPARTATE-OXID-RXN", "UROGENDECARBOX-RXN", "RXN-11350", "RXN-14256", "FMN_bm_tx", "PHEAMINOTRANS-RXN", "RXN-8654", "ACSERLY-RXN", "GDPREDUCT-RXN", "GLUCARDEHYDRA-RXN", "OROTPDECARB-RXN", "GLYC3PDEHYDROGBIOSYN-RXN-(NAD)", "RXN-14790", "1.3.1.54-RXN", "F16ALDOLASE-RXN", "PTAALT-RXN", "RXN-9909", "RXN-7700", "CHORISMATEMUT-RXN", "OHBENZCOARED-RXN", "MYRISTATE_bm_tx", "GLUTSEMIALDEHYDROG-RXN", "RXN-9623", "Peptidoglycan-dimer(tetrapeptide)_bm_tx", "L-ALPHA-ALANINE_bm_tx", "RXN-11347", "HOMSUCTRAN-RXN", "RXN-13202", "H2NEOPTERINP3PYROPHOSPHOHYDRO-RXN", "1.2.1.2-RXN", "ADENYL-KIN-RXN", "ADCLY-RXN", "RXN-11743", "GLT-DEHYDROGENASE-RXN", "RXN-14257", "RXN-14047", "HIS_bm_tx", "ASPARTASE-RXN", "RIBAZOLEPHOSPHAT-RXN", "RXN0-5227", "RXN-14193", "RXN-12871", "HOMOCYSMET-RXN", "H2PTERIDINEPYROPHOSPHOKIN-RXN", "METHYLENE_HEXADECANOATE_bm_tx", "GLUTRNAREDUCT-RXN", "glycerol_teichoic_acid_synth", "ACETATEKIN-RXN", "TAGAALDOL-RXN", "BIOTINLIG-RXN", "2.7.1.148-RXN", "R-2-METHYLMALATE-DEHYDRATASE-RXN", "ALLOPHANATE-HYDROLASE-RXN", "ASPARTATE-RACEMASE-RXN", "PEPDEPHOS-RXN", "RXN-22", "ADENPHOSPHOR-RXN", "RXN0-262", "RXN-14147", "FPPSYN-RXN", "R223-RXN", "OROTATE-REDUCTASE-NADH-RXN", "RXN-13403", "LEU_bm_tx", "ADENPRIBOSYLTRAN-RXN", "CITLY-RXN", "codh", "1.8.4.8-RXN", "rnf", "RXN-13824", "UDP-NACMURALGLDAPAALIG-RXN", "ADDALT-RXN", "THF_bm_tx", "glycol_tx", "RXN0-901", "BRANCHED-CHAINAMINOTRANSFERVAL-RXN", "URIDINEKIN-RXN", "RXN-8001", "RIBOFLAVINSYNDEAM-RXN", "RIBOSYLHOMOCYSTEINASE-RXN", "DIHYDROPYRIMIDINASE-RXN", "BETA-UREIDOPROPIONASE-RXN", "RXN-14197", "3-DEHYDROQUINATE-DEHYDRATASE-RXN", "ASPCARBTRANS-RXN", "CHORISMATE-SYNTHASE-RXN", "3-HYDROXYBUTYRYL-COA-DEHYDROGENASE-RXN", "THREONINE-ALDOLASE-RXN", "UNDECAPRENYL-DIPHOSPHATASE-RXN", "FUMHYDR-RXN", "R229-RXN", "petroselinate_synth", "LINOLENOYL-RXN", "2TRANSKETO-RXN", "PYRUVATE-CARBOXYLASE-RXN", "RXN0-302", "RXN-8975", "formate_tx", "nitrogen_tx", "palmitoleate_synth", "NAD_bm_tx", "propanediol_oxidoreductase", "AICARSYN-RXN", "RXN-10642", "RIBOFLAVINSYNREDUC-RXN", "RXN-10827", "PETROSELINATE_bm_tx", "UDP-NACMURALA-GLU-LIG-RXN", "3-HYDROXYBUTYRATE-DEHYDROGENASE-RXN", "RXN3O-4113", "RXN-11737", "FAD_bm_tx", "GUANPRIBOSYLTRAN-RXN", "HISTCYCLOHYD-RXN", "2-OXOPENT-4-ENOATE-HYDRATASE-RXN", "GLYOHMETRANS-RXN", "NADH-DEHYDROGENASE-QUINONE-RXN", "RHAMNULOKIN-RXN", "S-2-METHYLMALATE-DEHYDRATASE-RXN", "R63-RXN", "HAONITRO-RXN", "MALATE-DEH-RXN", "RXN-9627", "SUCCINYLDIAMINOPIMTRANS-RXN", "1.3.1.20-RXN", "RXN-11343", "sulfate_tx", "1PFRUCTPHOSN-RXN", "RXN-9998", "RXN-11715", "FADSYN-RXN", "UDPREDUCT-RXN", "XANTHOSINEPHOSPHORY-RXN", "STEARATE_bm_tx", "R311-RXN", "AIRS-RXN", "RXN-11345", "GLURS-RXN", "DATP_bm_tx", "RXN-11344", "RXN-4822", "fumarate_tx", "RXN-13671", "ANTHRANSYN-RXN", "FGAMSYN-RXN", "RXN-14270", "2.1.1.130-RXN", "THR_bm_tx", "RXN-7682", "atp_tx", "PPENTOMUT-RXN", "ASN_bm_tx", "PHOSNACMURPENTATRANS-RXN", "ARGININE-DEIMINASE-RXN", "RR-BUTANEDIOL-DEHYDROGENASE-RXN", "TEICHOICSYN2-RXN", "RXN-7743", "2.6.1.7-RXN", "UDPGLUCEPIM-RXN", "AGMATINE-DEIMINASE-RXN", "2.1.1.138-RXN", "ATPPHOSPHORIBOSYLTRANS-RXN", "threonine_phosphorylation", "4OH2OXOGLUTARALDOL-RXN", "MET_bm_tx", "BUTYRYL-COA-DEHYDROGENASE-RXN", "RXN-14986", "COBALAMINSYN-RXN", "atp_synthase", "ACETOLACTSYN-RXN", "GLUTAMATE-FORMIMINOTRANSFERASE-RXN", "R344-RXN", "CTPSYN-RXN", "RXNN-404", "5-FORMYL-THF-CYCLO-LIGASE-RXN", "COBALAMIN5PSYN-RXN", "GART-RXN", "RXN-9629", "RXN-14267", "SULFOCYS-RXN", "ACETOOHBUTREDUCTOISOM-RXN", "TRYPSYN-RXN", "RXN-10915", "RXN-11348", "RXN-15513", "HYPOXANPRIBOSYLTRAN-RXN", "GLY_bm_tx", "RXN-13456", "RXN-13329", "DIAMINOPIMEPIM-RXN", "RXN-14160", "SULFITE-REDUCTASE-FERREDOXIN-RXN", "PRTRANS-RXN", "dialurate_tx", "ACETOOHBUTSYN-RXN", "SAICARSYN-RXN", "H2NEOPTERINALDOL-RXN", "RXN-11217", "RXN66-555", "PEPTIDOGLYCAN_bm_tx", "RXN-11291", "PGLYCDEHYDROG-RXN", "RXN-8765", "2-ISOPROPYLMALATESYN-RXN", "GLUTRACE-RXN", "RXN-13252", "ethanol_tx", "RXN0-884-(NAD)", "XMPXAN-RXN", "PHOSPHOGLUCMUT-RXN", "RXN-14113", "RXN-14074", "RXN-12440(1)", "DTMPKI-RXN", "GUANIDINOBUTANAMIDE-NH3-RXN", "DIMETHUROPORDEHYDROG-RXN", "RXN-1404", "2.3.1.89-RXN", "COBINPGUANYLYLTRANS-RXN", "GSAAMINOTRANS-RXN", "DGTP_bm_tx", "3.1.2.23-RXN", "RXN-14064", "NICOTINATEPRIBOSYLTRANS-RXN", "CARBPSYN-RXN", "nitrate_tx", "RXN-10828", "PHOSGLYPHOS-RXN", "PANTOTHENATE-KIN-RXN", "butanol_tx", "ARG_bm_tx", "SHIKIMATE-KINASE-RXN", "RXN0-745", "NIACINE_tx", "RXN-15091", "CYS_bm_tx", "methylene_hexadecanoate_synth", "RXN-9624", "URACIL-PRIBOSYLTRANS-RXN", "RXN-7737", "ATPASE-RXN", "RXN-8999", "methyl_transferase", "RXN-5424", "RXN-14728", "RXN-10099", "S-ADENOSYLHOMOCYSTEINE-DEAMINASE-RXN", "phosphate_tx", "RXN-8770", "CYTIDEAM2-RXN", "RXN-12440(2)", "DXS-RXN", "TTP_bm_tx", "RXN-13614", "ACONITATEHYDR-RXN", "RXN0-723", "RXN-5841", "RXN0-5199", "BRANCHED-CHAINAMINOTRANSFERILEU-RXN", "RXN0-5114", "GLUCISOM-RXN", "RXN-3482", "succinate_dehydrogenase", "RXN0-1382", "PYRROLINECARBREDUCT-RXN-(NADP)", "OHMETHYLBILANESYN-RXN", "CDPREDUCT-RXN", "NAD-KIN-RXN", "RXN0-724", "RXN0-884-(NADP)", "XYLULOKIN-RXN", "URPHOS-RXN", "ARGINASE-RXN", "NICONUCADENYLYLTRAN-RXN", "PALMITOLEATE_bm_tx", "RXN0-5359", "1.3.1.2-RXN", "ATP_bm_tx", "METHYLASPARTATE-MUTASE-RXN", "RXN66-480", "GLYC3PDEHYDROGBIOSYN-RXN-(NADP)", "ACETYL-COA-CARBOXYLTRANSFER-RXN", "DMBPPRIBOSYLTRANS-RXN", "carbonic_anhydrase", "TRP_bm_tx", "RXN-9850", "GUANYL-KIN-RXN", "DIENOYLCOAREDUCT-RXN", "glycerol_teichoic_acid_bm_tx", "coa_tx", "H2PTEROATESYNTH-RXN", "METHYLENETHFDEHYDROG-NADP-RXN", "ACETOLACTATE-DECARBOXYLASE-RXN", "RXN-14014", "RXN-11338", "RIBOFLAVINKIN-RXN", "SERINE--PYRUVATE-AMINOTRANSFERASE-RXN", "NAD-SYNTH-NH3-RXN", "TRANS-RXN-2", "RXN-14192", "RXN-10", "GLYOXYLATE-REDUCTASE-NADP+-RXN", "3-ISOPROPYLMALDEHYDROG-RXN", "QUINOPRIBOTRANS-RXN", "GLUTAMATESYN-RXN", "R345-RXN", "ISPH2-RXN-(NAD)", "N-ACETYLGLUTPREDUCT-RXN", "ILE_bm_tx", "RXN-14073", "RXN-13198", "DUM-DUM_tx", "3-ISOPROPYLMALISOM-RXN", "1.3.99.15-RXN", "SPERMIDINESYN-RXN", "RXN-13290", "QUINOLINATE-SYNTHA-RXN", "ADPREDUCT-RXN", "RXN-14815", "RXN0-746", "RXN-14569", "PRAISOM-RXN", "AIRCARBOXY-RXN", "RXN-11174", "2.7.7.60-RXN", "CTP_bm_tx", "RXN-12706", "RXN-7929", "INORGPYROPHOSPHAT-RXN", "DLACTDEHYDROGNAD-RXN", "GLYCOLATE-REDUCTASE-RXN", "RXN-7644", "RXN-10081", "NACGLCTRANS-RXN", "BUTANAL-DEHYDROGENASE-RXN-(NADP)", "UDPNACETYLGLUCOSAMENOLPYRTRANS-RXN", "RXN-13990", "4.3.1.17-RXN", "DALADALALIG-RXN", "RXN-12872", "GLUTAMATE-SYNTHASE-NADH-RXN", "RXN0-6948", "UREIDOGLYCOLATE-LYASE-RXN", "ASPAMINOTRANS-RXN", "GTP-CYCLOHYDRO-II-RXN", "LUMAZINESYN-RXN", "RXN0-5260", "butanediol_tx", "KDPGALDOL-RXN", "1.5.5.1-RXN", "NITROGENASE-RXN", "2.8.3.10-RXN", "UTP_bm_tx", "NADPH-DEHYDROGENASE-FLAVIN-RXN", "RXN-8764", "GTP_bm_tx", "ASNSYNB-RXN", "CITRAMALATE-LYASE-RXN", "PANTOATE-BETA-ALANINE-LIG-RXN", "pi_tx", "CATAL-RXN", "DXPREDISOM-RXN", "GTP-CYCLOHYDRO-I-RXN", "PSERTRANSAM-RXN", "RXN0-5225", "PYRIMSYN3-RXN", "GALPMUT-RXN", "THYM-PHOSPH-RXN", "N-ACETYLDIAMINOPIMELATE-DEACETYLASE-RXN", "RXN0-882", "RXN66-484", "deoxyadenosine_tx", "2.7.9.3-RXN", "acetylcoa_tx", "ACETYLGLUTKIN-RXN", "HISTALDEHYD-RXN", "METHENYLTHFCYCLOHYDRO-RXN", "RXN0-2461", "GLYRIBONUCSYN-RXN", "BRANCHED-CHAINAMINOTRANSFERLEU-RXN", "XANPRIBOSYLTRAN-RXN", "RXN-14189", "PYRROLINECARBREDUCT-RXN-(NAD)", "RXN-8784", "NMNAMIDOHYDRO-RXN", "ASPARTATE-SEMIALDEHYDE-DEHYDROGENASE-RXN", "RXN-13179", "4.3.1.4-RXN", "cobalt_tx", "succinate_tx", "SUCCCOASYN-RXN", "GLUTAMATE-SYNTHASE-FERREDOXIN-RXN", "RXN-9892", "RXN-11832", "KDUD-RXN", "ISPH2-RXN-(NADP)", "RXN-9190", "ammonia_tx", "THI-P-SYN-RXN", "1.1.1.262-RXN", "RXN-14117", "ALLANTOINASE-RXN", "N-ACETYLTRANSFER-RXN", "PABASYN-RXN", "RXN-13826", "THIAMIN-PYROPHOSPHOKINASE-RXN", "UDPKIN-RXN", "UROCANATE-HYDRATASE-RXN", "ACETOLACTREDUCTOISOM-RXN", "INOPHOSPHOR-RXN", "RXN-14227", "TYROSINE-AMINOTRANSFERASE-RXN", "GLCNACPTRANS-RXN", "PREPHENATEDEHYDRAT-RXN", "6PGLUCONDEHYDROG-RXN-(NAD)", "AMPSYN-RXN", "HISTOLDEHYD-RXN", "COA_bm_tx", "SER_bm_tx", "HYDROXYLAMINE-REDUCTASE-NADH-RXN", "RXN-7968", "UDPNACETYLMURAMATEDEHYDROG-RXN", "RXN-15261", "HISTIDINE-AMMONIA-LYASE-RXN", "SAMDECARB-RXN", "hyt_nadp", "P-PANTOCYSDECARB-RXN", "RXN-15043", "RXN-14112", "5.4.1.2-RXN", "RXN-12611", "RXN-13158", "RXN-12002", "3.6.3.30-RXN", "FORMIMINOGLUTAMASE-RXN", "RXN-9157", "RXN-9644", "ACETYLORNTRANSAM-RXN", "NICOTINAMID-RXN", "DEOXYADENPHOSPHOR-RXN", "HISTPRATPHYD-RXN", "ACONITATEDEHYDR-RXN", "DAHPSYN-RXN", "UDP-NACMURALGLDAPLIG-RXN", "RXN-7693", "ARABISOM-RXN", "acetylhomoserine_aminocarboxypropyltransferase", "ASPARTATE-4-DECARBOXYLASE-RXN", "RXN-12861", "RXN-15131", "RXN-8991", "6PFRUCTPHOS-RXN", "ADENYLOSUCCINATE-SYNTHASE-RXN", "DCTP_bm_tx", "METHGLYSYN-RXN", "lactate_tx", "ARGSUCCINLYA-RXN", "SERINE-O-ACETTRAN-RXN", "RXN-10721", "RXN-7706", "stearate_synth", "RXN0-2381", "URA-PHOSPH-RXN", "UDPGLCNACEPIM-RXN", "RXN-10717", "COA-DISULFIDE-REDUCTASE-NADH-RXN-(NAD)", "RXN-11209", "HOMOCITRATE-SYNTHASE-RXN", "RXN-7609"]
