# Supplementary material for: Gsmodutils: a python based framework for test-driven genome scale metabolic model development
Source: Bioinformatics. 2019 Feb 13;35(18):3397–403. doi: 10.1093/bioinformatics/btz088 (PMC6748746; doi:10.1093/bioinformatics/btz088)
Supplement: btz088_Supplementary_File [file btz088_supplementary_file.zip › clau_upload/essential_singles.json]

["DIHYDRONEOPTERIN-MONO-P-DEPHOS-RXN", "THYMIDYLATESYN-RXN", "DIHYDROXYMETVALDEHYDRAT-RXN", "DUTP-PYROP-RXN", "UDP-NACMUR-ALA-LIG-RXN", "2.3.1.157-RXN", "PRIBFAICARPISOM-RXN", "S-ADENMETSYN-RXN", "ASPARTATEKIN-RXN", "DIHYDROXYISOVALDEHYDRAT-RXN", "GAPOXNPHOSPHN-RXN", "GPPSYN-RXN", "PANTEPADENYLYLTRAN-RXN", "2-DEHYDROPANTOATE-REDUCT-RXN", "ORNCARBAMTRANSFER-RXN", "RXN-14026", "ALARACECAT-RXN", "GLUTKIN-RXN", "L-GLN-FRUCT-6-P-AMINOTRANS-RXN", "RIBOPHOSPHAT-RXN", "AICARTRANSFORM-RXN", "PREPHENATEDEHYDROG-RXN", "HISTIDPHOS-RXN", "PRPPSYN-RXN", "GLUTAMINESYN-RXN", "2.5.1.19-RXN", "DIHYDROFOLATEREDUCT-RXN", "DIAMINOPIMDECARB-RXN", "HOMOCYSMETB12-RXN", "palmitate_synth", "GLUTAMATE-N-ACETYLTRANSFERASE-RXN", "3-CH3-2-OXOBUTANOATE-OH-CH3-XFER-RXN", "3-DEHYDROQUINATE-SYNTHASE-RXN", "F16BDEPHOS-RXN", "DIHYDRODIPICSYN-RXN", "IMPCYCLOHYDROLASE-RXN", "GLUTAMIDOTRANS-RXN", "DIOHBUTANONEPSYN-RXN", "IMIDPHOSDEHYD-RXN", "PRPPAMIDOTRANS-RXN", "DIHYDROOROT-RXN", "RIBOFLAVIN-SYN-RXN", "RXN-14023", "HISTAMINOTRANS-RXN", "TRIOSEPISOMERIZATION-RXN", "DEPHOSPHOCOAKIN-RXN", "2PGADEHYDRAT-RXN", "HOMOSERKIN-RXN", "NAG1P-URIDYLTRANS-RXN", "DIHYDROFOLATESYNTH-RXN", "IGPSYN-RXN", "DTDPKIN-RXN", "carbonic_acid_diss", "myristate_synth", "PYRUFERREDUCT-RXN", "methylthf_synth", "THRESYN-RXN", "homoacetyl_transferase", "OROPRIBTRANS-RXN", "5.4.2.10-RXN", "RXN0-5405", "RXN-11811", "PHEAMINOTRANS-RXN", "ACSERLY-RXN", "OROTPDECARB-RXN", "F16ALDOLASE-RXN", "CHORISMATEMUT-RXN", "GLUTSEMIALDEHYDROG-RXN", "H2NEOPTERINP3PYROPHOSPHOHYDRO-RXN", "ADENYL-KIN-RXN", "ADCLY-RXN", "H2PTERIDINEPYROPHOSPHOKIN-RXN", "2.7.1.148-RXN", "FPPSYN-RXN", "OROTATE-REDUCTASE-NADH-RXN", "codh", "rnf", "UDP-NACMURALGLDAPAALIG-RXN", "BRANCHED-CHAINAMINOTRANSFERVAL-RXN", "RIBOFLAVINSYNDEAM-RXN", "DIHYDROPYRIMIDINASE-RXN", "BETA-UREIDOPROPIONASE-RXN", "3-DEHYDROQUINATE-DEHYDRATASE-RXN", "ASPCARBTRANS-RXN", "CHORISMATE-SYNTHASE-RXN", "UNDECAPRENYL-DIPHOSPHATASE-RXN", "petroselinate_synth", "2TRANSKETO-RXN", "RXN0-302", "palmitoleate_synth", "AICARSYN-RXN", "RIBOFLAVINSYNREDUC-RXN", "UDP-NACMURALA-GLU-LIG-RXN", "HISTCYCLOHYD-RXN", "FADSYN-RXN", "AIRS-RXN", "ANTHRANSYN-RXN", "FGAMSYN-RXN", "PPENTOMUT-RXN", "PHOSNACMURPENTATRANS-RXN", "ATPPHOSPHORIBOSYLTRANS-RXN", "atp_synthase", "ACETOLACTSYN-RXN", "ACETOOHBUTREDUCTOISOM-RXN", "DIAMINOPIMEPIM-RXN", "PRTRANS-RXN", "ACETOOHBUTSYN-RXN", "SAICARSYN-RXN", "H2NEOPTERINALDOL-RXN", "2-ISOPROPYLMALATESYN-RXN", "GLUTRACE-RXN", "DTMPKI-RXN", "NICOTINATEPRIBOSYLTRANS-RXN", "SPONTPRO-RXN", "PHOSGLYPHOS-RXN", "PANTOTHENATE-KIN-RXN", "SHIKIMATE-KINASE-RXN", "methylene_hexadecanoate_synth", "RXN-8999", "CYTIDEAM2-RXN", "DXS-RXN", "RXN0-723", "BRANCHED-CHAINAMINOTRANSFERILEU-RXN", "NAD-KIN-RXN", "RXN0-724", "URPHOS-RXN", "NICONUCADENYLYLTRAN-RXN", "1.3.1.2-RXN", "carbonic_anhydrase", "GUANYL-KIN-RXN", "H2PTEROATESYNTH-RXN", "RXN-14014", "RIBOFLAVINKIN-RXN", "N-ACETYLGLUTPREDUCT-RXN", "RXN0-746", "PRAISOM-RXN", "AIRCARBOXY-RXN", "2.7.7.60-RXN", "NACGLCTRANS-RXN", "UDPNACETYLGLUCOSAMENOLPYRTRANS-RXN", "DALADALALIG-RXN", "ASPAMINOTRANS-RXN", "GTP-CYCLOHYDRO-II-RXN", "LUMAZINESYN-RXN", "PANTOATE-BETA-ALANINE-LIG-RXN", "DXPREDISOM-RXN", "GTP-CYCLOHYDRO-I-RXN", "RXN0-882", "ACETYLGLUTKIN-RXN", "GLYRIBONUCSYN-RXN", "BRANCHED-CHAINAMINOTRANSFERLEU-RXN", "ASPARTATE-SEMIALDEHYDE-DEHYDROGENASE-RXN", "PABASYN-RXN", "UDPKIN-RXN", "ACETOLACTREDUCTOISOM-RXN", "TYROSINE-AMINOTRANSFERASE-RXN", "PREPHENATEDEHYDRAT-RXN", "UDPNACETYLMURAMATEDEHYDROG-RXN", "P-PANTOCYSDECARB-RXN", "RXN-12002", "ACETYLORNTRANSAM-RXN", "HISTPRATPHYD-RXN", "DAHPSYN-RXN", "UDP-NACMURALGLDAPLIG-RXN", "acetylhomoserine_aminocarboxypropyltransferase", "ASPARTATE-4-DECARBOXYLASE-RXN", "SERINE-O-ACETTRAN-RXN", "stearate_synth"]
