# Supplementary material for: Gsmodutils: a python based framework for test-driven genome scale metabolic model development
Source: Bioinformatics. 2019 Feb 13;35(18):3397–403. doi: 10.1093/bioinformatics/btz088 (PMC6748746; doi:10.1093/bioinformatics/btz088)
Supplement: btz088_Supplementary_File [file btz088_supplementary_file.zip › clau_upload/model_analyses.ipynb]

# %% [code]
#this notebook demonstrates C. autoethanogenum GSM analyses (Norman et al., 2018)
#click on cells and press 'run' to view results
#requires COBRApy (https://opencobra.github.io/cobrapy/)
from __future__ import print_function
from matplotlib import pyplot as plt
import numpy as np
import json
import cobra
import gsmodutils
project = gsmodutils.GSMProject()

m = project.load_model()

m.summary()

# %% [code]
#SET MEDIA, GROWTH RATE AND ATP MAINTENANCE
#RUN THIS CELL BEFORE RUNNING ANALYSES
max_uptake = 10
media = {
        'EX_NIACINE':-1000,
        'EX_CARBON-MONOXIDE':-1000,
        'EX_AMMONIA':-1000,
        'EX_Pi':-1000,
        'EX_HS':-1000,
        'EX_WATER':-1000,
        'EX_PROTON':-1000,
}

biomass = 0.028
ngam = 2.154
m.reactions.get_by_id('ATPASE-RXN').bounds = (ngam,ngam)
gsmodutils.utils.io.load_medium(m, media)


m.reactions.get_by_id('EX_CARBON-MONOXIDE').lower_bound = -1*max_uptake #fix max uptake
m.objective = 'EX_BIOMASS'
sol = m.optimize()
v = sol.fluxes
print('Growth: '+str(v['EX_BIOMASS']))
print('acetate: '+str(v['EX_ACET']))
print('ethanol: '+str(v['EX_ETOH']))
print('CO2: '+str(v['EX_CARBON-DIOXIDE']))


m.save_model()

# %% [code]
m = project.load_model()

m.reactions.get_by_id('EX_HYDROGEN-MOLECULE').bounds = (0,1000)

m.summary()

# %% [code]

m = project.load_model()
#thermodynamic consistency check 1, MUST BE INFEASIBLE.
for reaction in m.exchanges: #constrain all transporters to allow no uptake
    reaction.lower_bound = 0
m.reactions.get_by_id('ATPASE-RXN').bounds = (1,1)
sol = m.optimize()
print(sol.status)

m.diff()


# %% [code]


# %% [code]
#minimize absolute sum of enzyme-catalysed network flux (Row 1 of Table 3 in manuscript)

m = project.load_model() #reload model

cobra.manipulation.convert_to_irreversible(m)

#define list of enzyme-catalysed reactions based on PGDB from ScrumPy (i.e. exclude spontaneous and diffusion reactions)
with open('./reacs_for_min.json','r') as f:
    scrumpy_min_reactions = json.load(f)

#list of cobra model reaction ids
cobra_reactions = [x.id for x in m.reactions]

#list of reverse enzyme-catalysed reactions for irreversible model objective function
reverse_scrumpy_min_reactions = [x+'_reverse' for x in scrumpy_min_reactions if x+'_reverse' in cobra_reactions]

#CHECK THAT ALL SCRUMPY ENZYME-CATALYSED REACTIONS ARE IN COBRA MODEL (must evaluate as True):
print(len(set(scrumpy_min_reactions).intersection(cobra_reactions)) == len(scrumpy_min_reactions))

#add reversed reaction ids to objective function list and define list of coresponding reactions objects
min_reaction_ids = scrumpy_min_reactions+reverse_scrumpy_min_reactions
min_reactions = [m.reactions.get_by_id(x) for x in min_reaction_ids]

#define objective function
m.objective.direction = 'min'
m.objective = min_reactions

#constrain transporters to allow uptake of media components only
for reaction in m.exchanges:
    if '_reverse' in reaction.id:
        reaction.upper_bound = 0
    elif reaction.id not in media:
        reaction.lower_bound = 0
    else:
        reaction.lower_bound = -1000
        
#constrain biomass transporters (feature of ScrumPy models) to 0
for reaction in m.reactions: 
    if '_bm_tx' in reaction.id:
        reaction.upper_bound = 0
        reaction.lower_bound = 0

#enable production of biomass byproduct
m.reactions.adenosyl_homocysteine_bm_tx.bounds = (-1000,0) 

#biomass and atp maintenance constraints
m.reactions.get_by_id('EX_BIOMASS').bounds = (biomass,biomass)
m.reactions.get_by_id('ATPASE-RXN').bounds = (ngam,ngam)

sol = m.optimize()
v = sol.fluxes

print('acetate:',v['EX_ACET'])
print('ethanol:',v['EX_ETOH'])
print('CO2:',v['EX_CARBON-DIOXIDE'])
print('CO:',v['EX_CARBON-MONOXIDE'])

# %% [code]
#minimize absolute sum of network flux (Row 2 of Table 3 in manuscript)

m = project.load_model() #reload model

cobra.manipulation.convert_to_irreversible(m)

#define objective function
m.objective.direction = 'min'
m.objective = m.reactions

#constrain transporters to allow uptake of media components only
for reaction in m.exchanges:
    if '_reverse' in reaction.id:
        reaction.upper_bound = 0
    elif reaction.id not in media:
        reaction.lower_bound = 0
    else:
        reaction.lower_bound = -1000
        
#constrain biomass transporters (feature of ScrumPy models) to 0
for reaction in m.reactions: 
    if '_bm_tx' in reaction.id:
        reaction.upper_bound = 0
        reaction.lower_bound = 0

#enable production of biomass byproduct
m.reactions.adenosyl_homocysteine_bm_tx.bounds = (-1000,0) 

#biomass and atp maintenance constraints
m.reactions.get_by_id('EX_BIOMASS').bounds = (biomass,biomass)
m.reactions.get_by_id('ATPASE-RXN').bounds = (ngam,ngam)

sol = m.optimize()
v = sol.fluxes

print('acetate:',v['EX_ACET'])
print('ethanol:',v['EX_ETOH'])
print('CO2:',v['EX_CARBON-DIOXIDE'])
print('CO:',v['EX_CARBON-MONOXIDE'])

# %% [code]
#generate a hierarchy of compounds in terms of the ATP yield associated with their production from CO
#fumarate, succinate, formate and glutamate production pathways are not discussed in article

m = project.load_model() #reload model

products = []

core_byproducts = ['EX_WATER','EX_PROTON','EX_CARBON-DIOXIDE']
biomass_byproducts = ['EX_ADENOSYL-HOMO-CYS','EX_PPI'] #ignore production of these
byproducts = core_byproducts+biomass_byproducts

while True:
    
    #set objective to maximise ATP yield
    m.objective.direction = 'max'
    m.objective = 'ATPASE-RXN'

    #constrain transporters to allow uptake of media components only
    for reaction in m.exchanges: 
        if reaction.id not in media:
            reaction.lower_bound = 0
        else:
            reaction.lower_bound = -1000
            
    #constrain biomass transporters (feature of ScrumPy models) to 0
    for reaction in m.reactions: 
        if '_bm_tx' in reaction.id or reaction.id in biomass_byproducts:
            reaction.upper_bound = 0
            reaction.lower_bound = 0

    m.reactions.get_by_id('EX_CARBON-MONOXIDE').lower_bound = -1 #fix max uptake
    
    #block products from previous iteration
    if len(products) > 0:
        for product in products:
            product.lower_bound = 0
            product.upper_bound = 0
    
    sol = m.optimize()
    v = sol.fluxes

    if sol.status == 'infeasible' or v['ATPASE-RXN'] < 1e-10: #exit condition: if no solution exists or ATP yield = 0.
        break

    ATP_yield = '%.3f' % (v['ATPASE-RXN']/-v['EX_CARBON-MONOXIDE'])
    
    #identify product
    for reaction in m.exchanges:
        if v[reaction.id] > 1e-10 and reaction.id not in byproducts:
            product = reaction
            products.append(product)
            v_prod = v[product.id]
            
    #build and print net conversion string
    product_stoichiometry = str(abs(v_prod/v_prod))
    product_name = product.id.replace('EX_','')
    net_conversion_RHS = [product_stoichiometry+' '+product_name]
    net_conversion_LHS = [str(1)+' '+'CARBON-MONOXIDE']
    for i in core_byproducts:
        byproduct_name = i.replace('EX_','')
        if v[i] < -1e-10:
            sto = str(abs(v[i]/v_prod))
            net_conversion_LHS.append(sto+' '+byproduct_name)
        elif v[i] > 1e-10:
            sto = str(abs(v[i]/v_prod))
            net_conversion_RHS.append(sto+' '+byproduct_name)
        else:
            continue
    print('Y_ATP =',ATP_yield+':',' + '.join(net_conversion_LHS)+' -> '+' + '.join(net_conversion_RHS))

# %% [code]
#non-carbon limited fba scan (figures 1, 2 & 3)

co_uptake_range = np.arange(15,50,1) #define range of co uptake fluxes (args: start, stop, step)

hydrogen_restricted = False #toggle hydrogen restriction (False = unrestricted, True = restricted)

m = project.load_model()

cobra.manipulation.convert_to_irreversible(m) #model to irreversible version for minimisation objective

#define list of enzyme-catalysed reactions based on PGDB from ScrumPy (i.e. exclude spontaneous and diffusion reactions)
with open('./reacs_for_min.json','r') as f:
    scrumpy_min_reactions = json.load(f)

#list of cobra model reaction ids
cobra_reactions = [x.id for x in m.reactions]

#list of reverse enzyme-catalysed reactions for irreversible model objective function
reverse_scrumpy_min_reactions = [x+'_reverse' for x in scrumpy_min_reactions if x+'_reverse' in cobra_reactions]

#CHECK THAT ALL SCRUMPY ENZYME-CATALYSED REACTIONS ARE IN COBRA MODEL (must evaluate as True):
#print(len(set(scrumpy_min_reactions).intersection(cobra_reactions)) == len(scrumpy_min_reactions))

#add reversed reaction ids to objective function list and define list of coresponding reactions objects
min_reaction_ids = scrumpy_min_reactions+reverse_scrumpy_min_reactions
min_reactions = [m.reactions.get_by_id(x) for x in min_reaction_ids]

#define objective function
m.objective.direction = 'min'
m.objective = min_reactions

#constrain transporters to allow uptake of media components only
for reaction in m.exchanges:
    if '_reverse' in reaction.id:
        reaction.upper_bound = 0
    elif reaction.id not in media:
        reaction.lower_bound = 0
    else:
        reaction.lower_bound = -1000
        
#constrain biomass transporters (feature of ScrumPy models) to 0
for reaction in m.reactions: 
    if '_bm_tx' in reaction.id:
        reaction.upper_bound = 0
        reaction.lower_bound = 0

#enable production of biomass byproduct
m.reactions.adenosyl_homocysteine_bm_tx.bounds = (-1000,0) 

#biomass and atp maintenance constraints
m.reactions.get_by_id('EX_BIOMASS').bounds = (biomass,biomass)
m.reactions.get_by_id('ATPASE-RXN').bounds = (ngam,ngam)

if hydrogen_restricted: #block hydrogen production to mimic thermodynamic constraint
    m.reactions.get_by_id('EX_HYDROGEN-MOLECULE').bounds = (0,0)

v_acetate = [] ; v_ethanol = [] ; v_lactate = [] ; v_butanediol = [] ; v_hydrogen = [] ; v_CO2 = []

#fba scan
for co_uptake in co_uptake_range:
    m.reactions.get_by_id('EX_CARBON-MONOXIDE').bounds = (-co_uptake,-co_uptake)
    sol = m.optimize()
    v = sol.fluxes
    v_acetate.append(v['EX_ACET'])
    v_ethanol.append(v['EX_ETOH'])
    v_lactate.append(v['EX_D-LACTATE'])
    v_butanediol.append(v['EX_BUTANEDIOL'])
    v_hydrogen.append(v['EX_HYDROGEN-MOLECULE'])
    v_CO2.append(v['EX_CARBON-DIOXIDE'])

#plot co uptake vs. products
fig, ax = plt.subplots(2,3)
ax[0,0].plot(co_uptake_range,v_acetate)
ax[0,0].set_title('acetate')

ax[1,0].plot(co_uptake_range,v_ethanol)
ax[1,0].set_title('ethanol')

ax[0,1].plot(co_uptake_range,v_lactate)
ax[0,1].set_title('lactate')

ax[1,1].plot(co_uptake_range,v_butanediol)
ax[1,1].set_title('butanediol')

ax[0,2].plot(co_uptake_range,v_hydrogen)
ax[0,2].set_title('hydrogen')

ax[1,2].plot(co_uptake_range,v_CO2)
ax[1,2].set_title('carbon dioxide')

plt.tight_layout()
plt.show()

# %% [code]
#non-carbon limited fba scan (figures 1, 2 & 3)

co_uptake_range = np.arange(15,50,1) #define range of co uptake fluxes (args: start, stop, step)

hydrogen_restricted = True #toggle hydrogen restriction (False = unrestricted, True = restricted)

m = project.load_model()

cobra.manipulation.convert_to_irreversible(m) #model to irreversible version for minimisation objective

#define list of enzyme-catalysed reactions based on PGDB from ScrumPy (i.e. exclude spontaneous and diffusion reactions)
with open('./reacs_for_min.json','r') as f:
    scrumpy_min_reactions = json.load(f)

#list of cobra model reaction ids
cobra_reactions = [x.id for x in m.reactions]

#list of reverse enzyme-catalysed reactions for irreversible model objective function
reverse_scrumpy_min_reactions = [x+'_reverse' for x in scrumpy_min_reactions if x+'_reverse' in cobra_reactions]

#CHECK THAT ALL SCRUMPY ENZYME-CATALYSED REACTIONS ARE IN COBRA MODEL (must evaluate as True):
#print(len(set(scrumpy_min_reactions).intersection(cobra_reactions)) == len(scrumpy_min_reactions))

#add reversed reaction ids to objective function list and define list of coresponding reactions objects
min_reaction_ids = scrumpy_min_reactions+reverse_scrumpy_min_reactions
min_reactions = [m.reactions.get_by_id(x) for x in min_reaction_ids]

#define objective function
m.objective.direction = 'min'
m.objective = min_reactions

#constrain transporters to allow uptake of media components only
for reaction in m.exchanges:
    if '_reverse' in reaction.id:
        reaction.upper_bound = 0
    elif reaction.id not in media:
        reaction.lower_bound = 0
    else:
        reaction.lower_bound = -1000
        
#constrain biomass transporters (feature of ScrumPy models) to 0
for reaction in m.reactions: 
    if '_bm_tx' in reaction.id:
        reaction.upper_bound = 0
        reaction.lower_bound = 0

#enable production of biomass byproduct
m.reactions.adenosyl_homocysteine_bm_tx.bounds = (-1000,0) 

#biomass and atp maintenance constraints
m.reactions.get_by_id('EX_BIOMASS').bounds = (biomass,biomass)
m.reactions.get_by_id('ATPASE-RXN').bounds = (ngam,ngam)

if hydrogen_restricted: #block hydrogen production to mimic thermodynamic constraint
    m.reactions.get_by_id('EX_HYDROGEN-MOLECULE').bounds = (0,0)

v_acetate = [] ; v_ethanol = [] ; v_lactate = [] ; v_butanediol = [] ; v_hydrogen = [] ; v_CO2 = []

#fba scan
for co_uptake in co_uptake_range:
    m.reactions.get_by_id('EX_CARBON-MONOXIDE').bounds = (-co_uptake,-co_uptake)
    sol = m.optimize()
    v = sol.fluxes
    v_acetate.append(v['EX_ACET'])
    v_ethanol.append(v['EX_ETOH'])
    v_lactate.append(v['EX_D-LACTATE'])
    v_butanediol.append(v['EX_BUTANEDIOL'])
    v_hydrogen.append(v['EX_HYDROGEN-MOLECULE'])
    v_CO2.append(v['EX_CARBON-DIOXIDE'])

#plot co uptake vs. products
fig, ax = plt.subplots(2,3)
ax[0,0].plot(co_uptake_range,v_acetate)
ax[0,0].set_title('acetate')

ax[1,0].plot(co_uptake_range,v_ethanol)
ax[1,0].set_title('ethanol')

ax[0,1].plot(co_uptake_range,v_lactate)
ax[0,1].set_title('lactate')

ax[1,1].plot(co_uptake_range,v_butanediol)
ax[1,1].set_title('butanediol')

ax[0,2].plot(co_uptake_range,v_hydrogen)
ax[0,2].set_title('hydrogen')

ax[1,2].plot(co_uptake_range,v_CO2)
ax[1,2].set_title('carbon dioxide')

plt.tight_layout()
plt.show()

# %% [code]
m = project.load_model()
s = m.optimize()
s.fluxes["EX_ACET"]

# %% [code]


# %% [code]
