# Supplementary material for: Gsmodutils: a python based framework for test-driven genome scale metabolic model development
Source: Bioinformatics. 2019 Feb 13;35(18):3397–403. doi: 10.1093/bioinformatics/btz088 (PMC6748746; doi:10.1093/bioinformatics/btz088)
Supplement: btz088_Supplementary_File [file btz088_supplementary_file.zip › clau_upload/Dockerfile]

# Requires the gsmodutils docker image to be installed on a users system
FROM gsmodutils

RUN mkdir /model
COPY . /model
WORKDIR /model
RUN pip install -r requirements.txt
