# Supplementary material for: Gsmodutils: a python based framework for test-driven genome scale metabolic model development
Source: Bioinformatics. 2019 Feb 13;35(18):3397–403. doi: 10.1093/bioinformatics/btz088 (PMC6748746; doi:10.1093/bioinformatics/btz088)
Supplement: btz088_Supplementary_File [file btz088_supplementary_file.zip › clau_upload/README.md]

# MetaClau
Genome scale model of clostridium autoehtanogenum developed at the SRBC nottingham in collaboration with the Cell Systems Modelling Group at Oxford Brookes university.

Copyright of The University of Nottingham and collaborators.

## Gsmodutils
This project is shared using the gsmodutils project.
This is a python tool designed to allow users to share genome scale modles with associated validation scripts and other data.
To install within your python environment use:
	
	pip install gsmodutils

For full details see the gsmodutils project.


## Docker image
A docker image of this project can be used if docker is installed on your system.
Docker containers are similar to virtual machines and allow users to create isolated environments.
For this project all tests can run inside the buildable docker container that creates a full build of the gsmodutils software stack.
This is fully compatible with cobrapy models.

## ScrumPy
This model was built and developed using the scrumpy software.
Whilst a cobra version of this model is made available all the initial design and testing was based around the ScrumPy software.
For more details and a few tutorials visit the link below:

http://mudshark.brookes.ac.uk/ScrumPy
